# Supplementary material for: {μ-6,6′-Dimeth­oxy-2,2′-[ethane-1,2-diyl­bis(nitrilo­methanylyl­idene)]diphenolato-1κ4 O 6,O 1,O 1′,O 6′;2κ4 O 1,N,N′,O 1′}(methanol-1κO)(tetra­fluoridoborato-1κ2 F,F′)-2-copper(II)-1-sodium
Source: Acta Crystallogr Sect E Struct Rep Online. 2011 Jul 23;67(Pt 8):m1127. doi: 10.1107/S160053681102842X (PMC3212189; doi:10.1107/S160053681102842X)
Supplement: Supplementary file 1 [file e-67-m1127-sup1.cif]

##############################################################################
#                                                                            #
# This CIF contains the data in a paper accepted for publication in          #
# Acta Crystallographica Section E. It conforms to the requirements of       #
# Notes for Authors for Acta Crystallographica Section E, and has been       #
# peer reviewed under the auspices of the IUCr Commission on Journals.       #
#                                                                            #
# Full details of the Crystallographic Information File format               #
# are given in the paper "The Crystallographic Information File (CIF):       #
# a New Standard Archive File for Crystallography" by S. R. Hall, F. H.      #
# Allen and I. D. Brown [Acta Cryst. (1991), A47, 655-685].                  #
#                                                                            #
# The current version of the core CIF dictionary is obtainable from          #
# ftp://ftp.iucr.org/pub/cif_core.dic.                                       #
#                                                                            #
# Software is freely available for graphical display of the structure(s)     #
# in this CIF. For information consult the CIF software page                 #
# http://www.iucr.org/resources/cif/software.                                #
#                                                                            #
# This file may be used for bona fide research purposes within the           #
# scientific community so long as proper attribution is given to the journal # 
# article from which it was obtained.                                        #
#                                                                            #
##############################################################################
data_global
_journal_date_recd_electronic     2011-07-05
_journal_date_accepted     2011-07-15
_journal_name_full     'Acta Crystallographica, Section E'
_journal_year     2011
_journal_volume     67
_journal_issue      8
_journal_page_first     m1127
_journal_page_last     m1127
_journal_paper_category     QM
_journal_coeditor_code     NG5196
_publ_contact_author_name     'Gao, Po'
_publ_contact_author_address
;
School of Chemistry and Materials Science
Heilongjiang University
Harbin 150080
People's Republic of China
;
_publ_contact_author_email     gaodapo@sohu.com
_publ_contact_author_fax     '86 451 8660 8042'
_publ_contact_author_phone     '86 451 8660 8042'
_publ_section_title
;\
{\m-6,6'-Dimethoxy-2,2'-[ethane-1,2-diylbis(nitrilomethanylylidene)]\
diphenolato-1\k^4^<i>O</i>^6^,<i>O</i>^1^,<i>O</i>^1'^,<i>O</i>^6'^;\
2\k^4^<i>O</i>^1^,<i>N</i>,<i>N</i>',<i>O</i>^1'^}(methanol-\
1\k<i>O</i>)(tetrafluoridoborato-1\k^2^<i>F</i>,<i>F</i>')-\
2-copper(II)-1-sodium
;
loop_
    _publ_author_name
    _publ_author_address
    'Gao, Ting'
;
School of Chemistry and Materials Science
Heilongjiang University
Harbin 150080
People's Republic of China
;
    'Yang, Yu'
;
School of Chemistry and Materials Science
Heilongjiang University
Harbin 150080
People's Republic of China
;
    'Gao, Po'
;
School of Chemistry and Materials Science
Heilongjiang University
Harbin 150080
People's Republic of China
;
    'Zhang, Ju-Wen'
;
School of Chemistry and Materials Science
Heilongjiang University
Harbin 150080
People's Republic of China
;
    'Yang, Jing-Lin'
;
School of Chemistry and Materials Science
Heilongjiang University
Harbin 150080
People's Republic of China
;
data_I
_chemical_name_systematic
;
{\m-6,6'-Dimethoxy-2,2'-[ethane-1,2-diylbis(nitrilomethanylylidene)]
diphenolato-1\k^4^<i>O</i>^6^,<i>O</i>^1^,<i>O</i>^1'^,<i>O</i>^6'^;
2\k^4^<i>O</i>^1^,<i>N</i>,<i>N</i>',<i>O</i>^1'^}(methanol-
1\k<i>O</i>)(tetrafluoridoborato-1\k^2^<i>F</i>,<i>F</i>')-
2-copper(II)-1-sodium
;
_chemical_name_common     ?
_chemical_formula_moiety     'C19 H22 B Cu F4 N2 Na O5'
_chemical_formula_sum     'C19 H22 B Cu F4 N2 Na O5'
_chemical_formula_iupac     '[Cu Na (B F4) (C18 H18 N2 O4) (C H4 O)]'
_chemical_formula_weight     531.73
_chemical_melting_point     ?
_symmetry_cell_setting     monoclinic
_symmetry_space_group_name_H-M     'P 21/c'
_symmetry_space_group_name_Hall     '-P 2ybc'
loop_
    _symmetry_equiv_pos_as_xyz
    'x, y, z'
    '-x, y+1/2, -z+1/2'
    '-x, -y, -z'
    'x, -y-1/2, z-1/2'
_cell_length_a     12.885(3)
_cell_length_b     14.248(5)
_cell_length_c     13.508(7)
_cell_angle_alpha     90.00
_cell_angle_beta     117.544(17)
_cell_angle_gamma     90.00
_cell_volume     2198.7(14)
_cell_formula_units_Z     4
_cell_measurement_reflns_used     12791
_cell_measurement_theta_min     3.025
_cell_measurement_theta_max     27.50
_cell_measurement_temperature     293(2)
_exptl_crystal_description     block
_exptl_crystal_colour     brown
_exptl_crystal_size_max     0.33
_exptl_crystal_size_mid     0.27
_exptl_crystal_size_min     0.25
_exptl_crystal_density_diffrn     1.606
_exptl_crystal_density_meas     ?
_exptl_crystal_density_method     'not measured'
_exptl_crystal_F_000     1084
_exptl_absorpt_coefficient_mu     1.081
_exptl_absorpt_correction_type     multi-scan
_exptl_absorpt_process_details     '(ABSCOR; Higashi, 1995)'
_exptl_absorpt_correction_T_min     0.7202
_exptl_absorpt_correction_T_max     0.7776
_exptl_special_details     ?
_diffrn_ambient_temperature     293(2)
_diffrn_radiation_type     MoK\a
_diffrn_radiation_wavelength     0.71073
_diffrn_radiation_source     'fine-focus sealed tube'
_diffrn_radiation_monochromator     graphite
_diffrn_measurement_device_type     'Rigaku R-AXIS RAPID'
_diffrn_measurement_method     \w
_diffrn_detector_area_resol_mean     ?
_diffrn_reflns_number     20737
_diffrn_reflns_av_R_equivalents     0.0567
_diffrn_reflns_av_sigmaI/netI     0.0532
_diffrn_reflns_theta_min     3.02
_diffrn_reflns_theta_max     27.48
_diffrn_reflns_theta_full     27.48
_diffrn_measured_fraction_theta_max     0.995
_diffrn_measured_fraction_theta_full     0.995
_diffrn_reflns_limit_h_min     -16
_diffrn_reflns_limit_h_max     16
_diffrn_reflns_limit_k_min     -18
_diffrn_reflns_limit_k_max     18
_diffrn_reflns_limit_l_min     -17
_diffrn_reflns_limit_l_max     17
_diffrn_standards_number     0
_diffrn_standards_interval_count     0
_diffrn_standards_interval_time     0
_diffrn_standards_decay_%     0
_refine_special_details
;
ISOR 0.005 F2 F3 F4 F3' F4' ISOR 0.001 F1
SPLIT F3 F4 WITH THE OCCUPATION OF 0.60 FOR F3 AND F4, WHILE 0.40 FOR F3' AND
F4'
Refinement of <i>F</i>^2^ against ALL reflections. The weighted <i>R</i>-factor
<i>wR</i> and goodness of fit <i>S</i> are based on <i>F</i>^2^, conventional
<i>R</i>-factors <i>R</i> are based on <i>F</i>, with <i>F</i> set to zero for
negative <i>F</i>^2^. The threshold expression of <i>F</i>^2^ >
\s(<i>F</i>^2^) is used only for calculating <i>R</i>-factors(gt) <i>etc</i>.
and is not relevant to the choice of reflections for refinement.
<i>R</i>-factors based on <i>F</i>^2^ are statistically about twice as large
as those based on <i>F</i>, and <i>R</i>- factors based on ALL data will be
even larger.
;
_reflns_number_total     5016
_reflns_number_gt     3439
_reflns_threshold_expression     I>2\s(I)
_refine_ls_structure_factor_coef     Fsqd
_refine_ls_matrix_type     full
_refine_ls_R_factor_all     0.0809
_refine_ls_R_factor_gt     0.0498
_refine_ls_wR_factor_gt     0.1178
_refine_ls_wR_factor_ref     0.1301
_refine_ls_goodness_of_fit_ref     1.045
_refine_ls_restrained_S_all     1.082
_refine_ls_number_reflns     5016
_refine_ls_number_parameters     320
_refine_ls_number_restraints     36
_refine_ls_hydrogen_treatment     constr
_refine_ls_weighting_scheme     calc
_refine_ls_weighting_details
         'calc w=1/[\s^2^(Fo^2^)+(0.0664P)^2^+0.3095P] where P=(Fo^2^+2Fc^2^)/3'
_atom_sites_solution_hydrogens     geom
_atom_sites_solution_primary     direct
_atom_sites_solution_secondary     difmap
_refine_ls_shift/su_max     0.000
_refine_ls_shift/su_mean     0.000
_refine_diff_density_max     0.494
_refine_diff_density_min     -0.774
_refine_ls_extinction_method     none
_refine_ls_extinction_coef     ?
loop_
    _atom_type_symbol
    _atom_type_description
    _atom_type_scat_dispersion_real
    _atom_type_scat_dispersion_imag
    _atom_type_scat_source
    'C' 'C' 0.0033 0.0016
                         'International Tables Vol C Tables 4.2.6.8 and 6.1.1.4'
    'H' 'H' 0.0000 0.0000
                         'International Tables Vol C Tables 4.2.6.8 and 6.1.1.4'
    'B' 'B' 0.0013 0.0007
                         'International Tables Vol C Tables 4.2.6.8 and 6.1.1.4'
    'N' 'N' 0.0061 0.0033
                         'International Tables Vol C Tables 4.2.6.8 and 6.1.1.4'
    'O' 'O' 0.0106 0.0060
                         'International Tables Vol C Tables 4.2.6.8 and 6.1.1.4'
    'Cu' 'Cu' 0.3201 1.2651
                         'International Tables Vol C Tables 4.2.6.8 and 6.1.1.4'
    'Na' 'Na' 0.0362 0.0249
                         'International Tables Vol C Tables 4.2.6.8 and 6.1.1.4'
    'F' 'F' 0.0171 0.0103
                         'International Tables Vol C Tables 4.2.6.8 and 6.1.1.4'
_computing_data_collection     'RAPID-AUTO (Rigaku, 1998)'
_computing_cell_refinement     'RAPID-AUTO (Rigaku, 1998)'
_computing_data_reduction     'CrystalClear (Rigaku/MSC, 2002)'
_computing_structure_solution     'SHELXS97 (Sheldrick, 2008)'
_computing_structure_refinement     'SHELXL97 (Sheldrick, 2008)'
_computing_molecular_graphics     'SHELXTL (Sheldrick, 2008)'
_computing_publication_material     'SHELXL97 (Sheldrick, 2008)'
loop_
    _atom_site_type_symbol
    _atom_site_label
    _atom_site_fract_x
    _atom_site_fract_y
    _atom_site_fract_z
    _atom_site_U_iso_or_equiv
    _atom_site_adp_type
    _atom_site_calc_flag
    _atom_site_refinement_flags
    _atom_site_occupancy
    _atom_site_symmetry_multiplicity
    _atom_site_disorder_assembly
    _atom_site_disorder_group
    B B1 0.4588(4) 0.6368(4) 0.7395(4) 0.0644(12) Uani d . 1 1 . .
    C C1 0.1383(3) 0.8585(2) 0.4357(3) 0.0394(7) Uani d . 1 1 . .
    C C2 0.2498(3) 0.8999(2) 0.4724(3) 0.0428(7) Uani d . 1 1 A .
    C C3 0.2622(3) 0.9962(2) 0.4754(3) 0.0520(9) Uani d . 1 1 . .
    H H3 0.3361 1.0228 0.5014 0.062 Uiso calc R 1 1 . .
    C C4 0.1641(4) 1.0532(2) 0.4394(3) 0.0603(10) Uani d . 1 1 . .
    H H4 0.1729 1.1180 0.4417 0.072 Uiso calc R 1 1 . .
    C C5 0.0555(4) 1.0158(2) 0.4011(3) 0.0535(9) Uani d . 1 1 . .
    H H5 -0.0093 1.0552 0.3758 0.064 Uiso calc R 1 1 . .
    C C6 0.0398(3) 0.9171(2) 0.3992(3) 0.0429(7) Uani d . 1 1 . .
    C C7 -0.0766(3) 0.8817(2) 0.3595(3) 0.0478(8) Uani d . 1 1 . .
    H H7 -0.1368 0.9255 0.3371 0.057 Uiso calc R 1 1 . .
    C C8 -0.2263(3) 0.7663(3) 0.3176(4) 0.0614(10) Uani d . 1 1 . .
    H H8A -0.2794 0.8099 0.2621 0.074 Uiso calc R 1 1 . .
    H H8B -0.2418 0.7675 0.3814 0.074 Uiso calc R 1 1 . .
    C C9 -0.2462(3) 0.6683(3) 0.2691(4) 0.0608(10) Uani d . 1 1 . .
    H H9A -0.3074 0.6376 0.2800 0.073 Uiso calc R 1 1 . .
    H H9B -0.2713 0.6717 0.1895 0.073 Uiso calc R 1 1 . .
    C C10 -0.1397(3) 0.5225(2) 0.3216(3) 0.0466(8) Uani d . 1 1 . .
    H H10 -0.2126 0.4936 0.2929 0.056 Uiso calc R 1 1 . .
    C C11 -0.0396(3) 0.4631(2) 0.3596(3) 0.0415(7) Uani d . 1 1 . .
    C C12 -0.0573(3) 0.3646(2) 0.3493(3) 0.0534(9) Uani d . 1 1 . .
    H H12 -0.1327 0.3409 0.3233 0.064 Uiso calc R 1 1 . .
    C C13 0.0325(4) 0.3045(2) 0.3764(3) 0.0603(10) Uani d . 1 1 . .
    H H13 0.0183 0.2403 0.3676 0.072 Uiso calc R 1 1 . .
    C C14 0.1472(4) 0.3382(2) 0.4178(3) 0.0535(9) Uani d . 1 1 . .
    H H14 0.2090 0.2966 0.4360 0.064 Uiso calc R 1 1 . .
    C C15 0.1678(3) 0.4333(2) 0.4312(3) 0.0430(7) Uani d . 1 1 A .
    C C16 0.0759(3) 0.4983(2) 0.4018(3) 0.0395(7) Uani d . 1 1 . .
    C C17 0.3769(3) 0.4155(3) 0.5113(4) 0.0727(12) Uani d . 1 1 A .
    H H17A 0.3755 0.3705 0.5636 0.109 Uiso calc R 1 1 . .
    H H17B 0.4464 0.4530 0.5469 0.109 Uiso calc R 1 1 . .
    H H17C 0.3763 0.3833 0.4486 0.109 Uiso calc R 1 1 . .
    C C18 0.4534(3) 0.8701(3) 0.5375(4) 0.0744(13) Uani d . 1 1 A .
    H H18A 0.4532 0.9091 0.4794 0.112 Uiso calc R 1 1 . .
    H H18B 0.5053 0.8180 0.5503 0.112 Uiso calc R 1 1 . .
    H H18C 0.4793 0.9061 0.6048 0.112 Uiso calc R 1 1 . .
    C C19 0.3012(5) 0.6111(4) 0.2577(4) 0.111(2) Uani d . 1 1 A .
    H H19A 0.2722 0.5537 0.2728 0.166 Uiso calc R 1 1 . .
    H H19B 0.3612 0.5971 0.2366 0.166 Uiso calc R 1 1 . .
    H H19C 0.2384 0.6438 0.1978 0.166 Uiso calc R 1 1 . .
    Cu Cu1 0.00033(3) 0.68991(2) 0.38549(3) 0.03933(15) Uani d . 1 1 . .
    F F1 0.3435(3) 0.6599(2) 0.6971(3) 0.1045(9) Uani d U 1 1 A .
    F F2 0.4815(2) 0.6418(2) 0.6487(2) 0.0929(8) Uani d U 1 1 A .
    F F3 0.4532(9) 0.5441(4) 0.7756(5) 0.102(3) Uani d PU 0.598(18) 1 A 1
    F F4 0.5310(7) 0.6847(8) 0.8305(7) 0.099(2) Uani d PU 0.598(18) 1 A 1
    F F3' 0.5214(16) 0.5676(9) 0.7911(9) 0.124(5) Uani d PU 0.402(18) 1 A 2
    F F4' 0.5110(9) 0.7239(8) 0.8004(10) 0.081(3) Uani d PU 0.402(18) 1 A 2
    N N1 -0.1050(2) 0.79428(19) 0.3521(2) 0.0458(7) Uani d . 1 1 A .
    N N2 -0.1379(2) 0.61370(19) 0.3237(2) 0.0448(6) Uani d . 1 1 A .
    Na Na1 0.28783(11) 0.66051(9) 0.49108(11) 0.0476(3) Uani d . 1 1 A .
    O O1 0.13430(18) 0.76601(14) 0.4389(2) 0.0481(6) Uani d . 1 1 A .
    O O2 0.3381(2) 0.83617(16) 0.5045(2) 0.0547(7) Uani d . 1 1 . .
    O O3 0.10354(18) 0.58764(14) 0.4150(2) 0.0457(6) Uani d . 1 1 A .
    O O4 0.27683(19) 0.47424(15) 0.4739(2) 0.0546(6) Uani d . 1 1 . .
    O O5 0.3468(3) 0.6662(2) 0.3515(2) 0.0732(8) Uani d . 1 1 . .
    H H1 0.3777 0.7166 0.3444 0.110 Uiso d R 1 1 A .
loop_
    _atom_site_aniso_label
    _atom_site_aniso_U_11
    _atom_site_aniso_U_22
    _atom_site_aniso_U_33
    _atom_site_aniso_U_12
    _atom_site_aniso_U_13
    _atom_site_aniso_U_23
    B1 0.048(2) 0.073(3) 0.063(3) 0.015(2) 0.018(2) 0.006(3)
    C1 0.0422(16) 0.0348(15) 0.0385(17) 0.0012(13) 0.0165(14) 0.0022(13)
    C2 0.0480(17) 0.0348(15) 0.0422(17) -0.0006(14) 0.0178(14) 0.0026(14)
    C3 0.063(2) 0.0373(16) 0.059(2) -0.0128(16) 0.0319(18) -0.0068(16)
    C4 0.090(3) 0.0321(16) 0.076(3) 0.0003(18) 0.053(2) -0.0002(17)
    C5 0.073(2) 0.0345(16) 0.065(2) 0.0152(17) 0.043(2) 0.0065(16)
    C6 0.0543(18) 0.0368(15) 0.0432(18) 0.0078(14) 0.0272(15) 0.0050(14)
    C7 0.0456(17) 0.0494(19) 0.051(2) 0.0160(15) 0.0244(16) 0.0147(16)
    C8 0.0354(17) 0.070(2) 0.077(3) 0.0132(17) 0.0247(18) 0.009(2)
    C9 0.0308(16) 0.073(2) 0.067(2) -0.0030(16) 0.0126(16) 0.001(2)
    C10 0.0397(16) 0.055(2) 0.0420(18) -0.0143(15) 0.0164(14) -0.0059(15)
    C11 0.0465(16) 0.0403(16) 0.0398(17) -0.0078(14) 0.0218(14) -0.0048(14)
    C12 0.065(2) 0.0458(19) 0.055(2) -0.0210(17) 0.0327(19) -0.0045(16)
    C13 0.084(3) 0.0321(16) 0.070(3) -0.0097(18) 0.040(2) -0.0048(17)
    C14 0.076(3) 0.0350(15) 0.059(2) 0.0044(16) 0.038(2) 0.0039(16)
    C15 0.0510(17) 0.0369(15) 0.0497(19) -0.0013(14) 0.0306(16) 0.0006(14)
    C16 0.0462(17) 0.0378(15) 0.0371(16) -0.0022(13) 0.0216(14) -0.0015(14)
    C17 0.054(2) 0.062(2) 0.108(4) 0.0147(19) 0.043(2) 0.013(2)
    C18 0.044(2) 0.067(2) 0.101(3) -0.0151(19) 0.024(2) -0.015(2)
    C19 0.142(5) 0.108(4) 0.074(3) -0.034(4) 0.043(3) -0.018(3)
    Cu1 0.02938(19) 0.0377(2) 0.0470(2) 0.00197(15) 0.01437(17) 0.00150(17)
    F1 0.0963(12) 0.1098(12) 0.1087(13) 0.0003(9) 0.0486(9) 0.0025(9)
    F2 0.0854(17) 0.125(2) 0.0776(16) 0.0071(16) 0.0454(14) -0.0047(16)
    F3 0.116(5) 0.078(3) 0.098(4) 0.007(3) 0.039(3) 0.036(2)
    F4 0.093(4) 0.110(5) 0.080(3) -0.022(3) 0.028(3) -0.007(3)
    F3' 0.124(6) 0.108(6) 0.120(5) 0.018(4) 0.040(4) 0.025(4)
    F4' 0.078(4) 0.075(5) 0.081(5) -0.004(3) 0.028(3) -0.023(4)
    N1 0.0359(13) 0.0518(16) 0.0495(16) 0.0087(12) 0.0195(12) 0.0092(13)
    N2 0.0328(13) 0.0533(16) 0.0444(15) -0.0012(12) 0.0147(12) -0.0007(13)
    Na1 0.0361(6) 0.0456(7) 0.0581(8) 0.0021(5) 0.0192(6) 0.0034(6)
    O1 0.0350(11) 0.0301(10) 0.0698(15) 0.0034(9) 0.0163(11) 0.0073(11)
    O2 0.0383(12) 0.0416(12) 0.0728(17) -0.0061(10) 0.0162(12) -0.0005(12)
    O3 0.0336(10) 0.0344(10) 0.0653(15) -0.0019(9) 0.0195(10) -0.0025(10)
    O4 0.0418(12) 0.0421(12) 0.0812(18) 0.0065(10) 0.0294(12) 0.0047(12)
    O5 0.094(2) 0.0694(16) 0.0692(19) -0.0225(16) 0.0490(17) -0.0134(15)
_geom_special_details
;
All e.s.d.'s (except the e.s.d. in the dihedral angle between two l.s. planes)
are estimated using the full covariance matrix. The cell e.s.d.'s are taken
into account individually in the estimation of e.s.d.'s in distances, angles
and torsion angles; correlations between e.s.d.'s in cell parameters are only
used when they are defined by crystal symmetry. An approximate (isotropic)
treatment of cell e.s.d.'s is used for estimating e.s.d.'s involving l.s.
planes.
;
loop_
    _geom_bond_atom_site_label_1
    _geom_bond_atom_site_label_2
    _geom_bond_site_symmetry_2
    _geom_bond_distance
    _geom_bond_publ_flag
    B1 F3' . 1.260(10) ?
    B1 F4 . 1.336(8) ?
    B1 F1 . 1.363(5) ?
    B1 F2 . 1.387(6) ?
    B1 F3 . 1.422(8) ?
    B1 F4' . 1.469(10) ?
    B1 Na1 . 3.064(5) ?
    C1 O1 . 1.320(4) ?
    C1 C6 . 1.404(4) ?
    C1 C2 . 1.414(4) ?
    C2 O2 . 1.360(4) ?
    C2 C3 . 1.380(4) ?
    C3 C4 . 1.388(5) ?
    C3 H3 . 0.9300 ?
    C4 C5 . 1.356(5) ?
    C4 H4 . 0.9300 ?
    C5 C6 . 1.420(4) ?
    C5 H5 . 0.9300 ?
    C6 C7 . 1.430(5) ?
    C7 N1 . 1.289(4) ?
    C7 H7 . 0.9300 ?
    C8 N1 . 1.465(4) ?
    C8 C9 . 1.513(5) ?
    C8 H8A . 0.9700 ?
    C8 H8B . 0.9700 ?
    C9 N2 . 1.464(4) ?
    C9 H9A . 0.9700 ?
    C9 H9B . 0.9700 ?
    C10 N2 . 1.299(4) ?
    C10 C11 . 1.426(5) ?
    C10 H10 . 0.9300 ?
    C11 C16 . 1.417(4) ?
    C11 C12 . 1.418(4) ?
    C12 C13 . 1.347(5) ?
    C12 H12 . 0.9300 ?
    C13 C14 . 1.402(6) ?
    C13 H13 . 0.9300 ?
    C14 C15 . 1.376(4) ?
    C14 H14 . 0.9300 ?
    C15 O4 . 1.377(4) ?
    C15 C16 . 1.409(4) ?
    C16 O3 . 1.311(4) ?
    C17 O4 . 1.419(4) ?
    C17 H17A . 0.9600 ?
    C17 H17B . 0.9600 ?
    C17 H17C . 0.9600 ?
    C18 O2 . 1.424(4) ?
    C18 H18A . 0.9600 ?
    C18 H18B . 0.9600 ?
    C18 H18C . 0.9600 ?
    C19 O5 . 1.371(6) ?
    C19 H19A . 0.9600 ?
    C19 H19B . 0.9600 ?
    C19 H19C . 0.9600 ?
    Cu1 O1 . 1.877(2) yes
    Cu1 O3 . 1.887(2) yes
    Cu1 N2 . 1.917(3) yes
    Cu1 N1 . 1.921(3) yes
    Cu1 Na1 . 3.3236(15) ?
    F1 Na1 . 2.533(4) yes
    F2 Na1 . 2.432(3) yes
    Na1 O1 . 2.319(2) yes
    Na1 O5 . 2.338(3) yes
    Na1 O3 . 2.349(2) yes
    Na1 O2 . 2.571(3) yes
    Na1 O4 . 2.662(3) yes
    O5 H1 . 0.8472 ?
loop_
    _geom_angle_atom_site_label_1
    _geom_angle_atom_site_label_2
    _geom_angle_atom_site_label_3
    _geom_angle_site_symmetry_1
    _geom_angle_site_symmetry_3
    _geom_angle
    _geom_angle_publ_flag
    F3' B1 F4 . . 84.0(6) ?
    F3' B1 F1 . . 135.7(11) ?
    F4 B1 F1 . . 115.0(6) ?
    F3' B1 F2 . . 100.8(8) ?
    F4 B1 F2 . . 116.5(6) ?
    F1 B1 F2 . . 104.5(4) ?
    F3' B1 F3 . . 37.3(7) ?
    F4 B1 F3 . . 106.4(6) ?
    F1 B1 F3 . . 98.6(6) ?
    F2 B1 F3 . . 114.6(5) ?
    F3' B1 F4' . . 109.9(7) ?
    F4 B1 F4' . . 27.1(4) ?
    F1 B1 F4' . . 99.1(5) ?
    F2 B1 F4' . . 102.9(7) ?
    F3 B1 F4' . . 132.5(7) ?
    F3' B1 Na1 . . 130.1(7) ?
    F4 B1 Na1 . . 142.5(6) ?
    F1 B1 Na1 . . 54.7(2) ?
    F2 B1 Na1 . . 50.6(2) ?
    F3 B1 Na1 . . 110.7(4) ?
    F4' B1 Na1 . . 115.5(6) ?
    O1 C1 C6 . . 124.2(3) ?
    O1 C1 C2 . . 117.0(3) ?
    C6 C1 C2 . . 118.8(3) ?
    O2 C2 C3 . . 125.8(3) ?
    O2 C2 C1 . . 113.5(3) ?
    C3 C2 C1 . . 120.7(3) ?
    C2 C3 C4 . . 119.8(3) ?
    C2 C3 H3 . . 120.1 ?
    C4 C3 H3 . . 120.1 ?
    C5 C4 C3 . . 121.1(3) ?
    C5 C4 H4 . . 119.5 ?
    C3 C4 H4 . . 119.5 ?
    C4 C5 C6 . . 120.6(3) ?
    C4 C5 H5 . . 119.7 ?
    C6 C5 H5 . . 119.7 ?
    C1 C6 C5 . . 119.0(3) ?
    C1 C6 C7 . . 122.8(3) ?
    C5 C6 C7 . . 118.1(3) ?
    N1 C7 C6 . . 125.5(3) ?
    N1 C7 H7 . . 117.3 ?
    C6 C7 H7 . . 117.3 ?
    N1 C8 C9 . . 109.3(3) ?
    N1 C8 H8A . . 109.8 ?
    C9 C8 H8A . . 109.8 ?
    N1 C8 H8B . . 109.8 ?
    C9 C8 H8B . . 109.8 ?
    H8A C8 H8B . . 108.3 ?
    N2 C9 C8 . . 110.0(3) ?
    N2 C9 H9A . . 109.7 ?
    C8 C9 H9A . . 109.7 ?
    N2 C9 H9B . . 109.7 ?
    C8 C9 H9B . . 109.7 ?
    H9A C9 H9B . . 108.2 ?
    N2 C10 C11 . . 125.6(3) ?
    N2 C10 H10 . . 117.2 ?
    C11 C10 H10 . . 117.2 ?
    C16 C11 C12 . . 118.8(3) ?
    C16 C11 C10 . . 122.8(3) ?
    C12 C11 C10 . . 118.3(3) ?
    C13 C12 C11 . . 121.5(3) ?
    C13 C12 H12 . . 119.2 ?
    C11 C12 H12 . . 119.2 ?
    C12 C13 C14 . . 120.4(3) ?
    C12 C13 H13 . . 119.8 ?
    C14 C13 H13 . . 119.8 ?
    C15 C14 C13 . . 119.6(3) ?
    C15 C14 H14 . . 120.2 ?
    C13 C14 H14 . . 120.2 ?
    C14 C15 O4 . . 124.7(3) ?
    C14 C15 C16 . . 121.6(3) ?
    O4 C15 C16 . . 113.6(3) ?
    O3 C16 C15 . . 117.4(3) ?
    O3 C16 C11 . . 124.6(3) ?
    C15 C16 C11 . . 118.0(3) ?
    O4 C17 H17A . . 109.5 ?
    O4 C17 H17B . . 109.5 ?
    H17A C17 H17B . . 109.5 ?
    O4 C17 H17C . . 109.5 ?
    H17A C17 H17C . . 109.5 ?
    H17B C17 H17C . . 109.5 ?
    O2 C18 H18A . . 109.5 ?
    O2 C18 H18B . . 109.5 ?
    H18A C18 H18B . . 109.5 ?
    O2 C18 H18C . . 109.5 ?
    H18A C18 H18C . . 109.5 ?
    H18B C18 H18C . . 109.5 ?
    O5 C19 H19A . . 109.5 ?
    O5 C19 H19B . . 109.5 ?
    H19A C19 H19B . . 109.5 ?
    O5 C19 H19C . . 109.5 ?
    H19A C19 H19C . . 109.5 ?
    H19B C19 H19C . . 109.5 ?
    O1 Cu1 O3 . . 86.09(9) ?
    O1 Cu1 N2 . . 177.21(11) ?
    O3 Cu1 N2 . . 94.40(11) ?
    O1 Cu1 N1 . . 93.86(11) ?
    O3 Cu1 N1 . . 178.71(12) ?
    N2 Cu1 N1 . . 85.59(12) ?
    O1 Cu1 Na1 . . 42.57(7) ?
    O3 Cu1 Na1 . . 43.55(6) ?
    N2 Cu1 Na1 . . 137.94(9) ?
    N1 Cu1 Na1 . . 136.43(9) ?
    B1 F1 Na1 . . 99.3(3) ?
    B1 F2 Na1 . . 103.3(2) ?
    C7 N1 C8 . . 120.7(3) ?
    C7 N1 Cu1 . . 125.8(2) ?
    C8 N1 Cu1 . . 113.4(2) ?
    C10 N2 C9 . . 121.1(3) ?
    C10 N2 Cu1 . . 125.4(2) ?
    C9 N2 Cu1 . . 113.3(2) ?
    O1 Na1 O5 . . 106.39(11) ?
    O1 Na1 O3 . . 66.79(8) ?
    O5 Na1 O3 . . 107.61(11) ?
    O1 Na1 F2 . . 136.25(11) ?
    O5 Na1 F2 . . 97.21(12) ?
    O3 Na1 F2 . . 139.01(11) ?
    O1 Na1 F1 . . 96.01(11) ?
    O5 Na1 F1 . . 148.64(12) ?
    O3 Na1 F1 . . 101.22(11) ?
    F2 Na1 F1 . . 51.90(11) ?
    O1 Na1 O2 . . 62.75(8) ?
    O5 Na1 O2 . . 81.83(10) ?
    O3 Na1 O2 . . 129.21(9) ?
    F2 Na1 O2 . . 85.51(10) ?
    F1 Na1 O2 . . 89.52(10) ?
    O1 Na1 O4 . . 128.03(9) ?
    O5 Na1 O4 . . 89.32(10) ?
    O3 Na1 O4 . . 61.24(7) ?
    F2 Na1 O4 . . 87.64(9) ?
    F1 Na1 O4 . . 93.96(10) ?
    O2 Na1 O4 . . 168.04(10) ?
    O1 Na1 B1 . . 118.99(12) ?
    O5 Na1 B1 . . 123.34(14) ?
    O3 Na1 B1 . . 119.99(13) ?
    F2 Na1 B1 . . 26.14(12) ?
    F1 Na1 B1 . . 26.03(12) ?
    O2 Na1 B1 . . 90.00(12) ?
    O4 Na1 B1 . . 88.16(12) ?
    O1 Na1 Cu1 . . 33.19(5) ?
    O5 Na1 Cu1 . . 111.29(10) ?
    O3 Na1 Cu1 . . 33.61(5) ?
    F2 Na1 Cu1 . . 151.40(9) ?
    F1 Na1 Cu1 . . 99.51(9) ?
    O2 Na1 Cu1 . . 95.86(6) ?
    O4 Na1 Cu1 . . 94.84(6) ?
    B1 Na1 Cu1 . . 125.32(11) ?
    C1 O1 Cu1 . . 127.34(19) ?
    C1 O1 Na1 . . 128.05(19) ?
    Cu1 O1 Na1 . . 104.24(10) ?
    C2 O2 C18 . . 118.1(3) ?
    C2 O2 Na1 . . 118.72(18) ?
    C18 O2 Na1 . . 123.0(2) ?
    C16 O3 Cu1 . . 126.9(2) ?
    C16 O3 Na1 . . 130.14(19) ?
    Cu1 O3 Na1 . . 102.84(9) ?
    C15 O4 C17 . . 118.8(3) ?
    C15 O4 Na1 . . 117.52(18) ?
    C17 O4 Na1 . . 123.6(2) ?
    C19 O5 Na1 . . 124.5(3) ?
    C19 O5 H1 . . 113.8 ?
    Na1 O5 H1 . . 117.7 ?
