# Supplementary material for: {μ-6,6′-Dimeth­oxy-2,2′-[ethane-1,2-diyl­bis(nitrilo­methanylyl­idene)]diphenolato-1κ4 O 6,O 1,O 1′,O 6′;2κ4 O 1,N,N′,O 1′}(methanol-1κO)(tetra­fluoridoborato-1κ2 F,F′)-2-copper(II)-1-sodium
Source: Acta Crystallogr Sect E Struct Rep Online. 2011 Jul 23;67(Pt 8):m1127. doi: 10.1107/S160053681102842X (PMC3212189; doi:10.1107/S160053681102842X)
Supplement: Supplementary file 2 [file e-67-m1127-Isup2.hkl]

# 
# h,k,l, Fc-squared, Fo-squared, sigma(Fo-squared) and status flag 
# 
data_I
_shelx_title ' yy-136 in P2(1)/c' 
_shelx_refln_list_code          4 
_shelx_F_calc_maximum      464.78 
_exptl_crystal_F_000      1084.00 
_reflns_d_resolution_high  0.7700 
 
loop_ 
 _symmetry_equiv_pos_as_xyz 
 'x, y, z' 
 '-x, y+1/2, -z+1/2' 
 '-x, -y, -z' 
 'x, -y-1/2, z-1/2' 
 
_cell_length_a    12.8850 
_cell_length_b    14.2476 
_cell_length_c    13.5078 
_cell_angle_alpha  90.000 
_cell_angle_beta  117.544 
_cell_angle_gamma  90.000 
 
_shelx_F_squared_multiplier     1.000 
 
loop_ 
 _refln_index_h 
 _refln_index_k 
 _refln_index_l 
 _refln_F_squared_calc 
 _refln_F_squared_meas 
 _refln_F_squared_sigma 
 _refln_observed_status 
   2   0   0    11941.82    11813.36    158.09 o 
   3   0   0     4054.09     3752.00     47.49 o 
   4   0   0     7906.27     7035.83    129.24 o 
   5   0   0     2932.65     3003.60     45.84 o 
   6   0   0     8529.98     8196.27    151.88 o 
   7   0   0     6285.53     5851.48    199.79 o 
   8   0   0     6811.52     7337.24    138.12 o 
   9   0   0     1463.20     1555.45     42.06 o 
  10   0   0       60.04       44.70     18.04 o 
  11   0   0     1019.10     1086.77     35.62 o 
  12   0   0      281.43      420.71     34.67 o 
  13   0   0      585.18      514.32     48.26 o 
  14   0   0      518.73      629.08     36.67 o 
   2   1   0    12925.80    12752.92    145.96 o 
   3   1   0      533.27      548.13     12.17 o 
   4   1   0     4431.05     4534.01     46.13 o 
   5   1   0      803.68      878.47     12.25 o 
   6   1   0     1215.49     1094.05     20.13 o 
   7   1   0     1080.84     1206.81     20.33 o 
   8   1   0        1.20       12.31      9.74 o 
   9   1   0       28.33       53.52      9.99 o 
  10   1   0        3.61       11.69     10.35 o 
  11   1   0       14.53       11.32     10.20 o 
  12   1   0       40.48       34.70     13.83 o 
  13   1   0       67.76       88.36     16.33 o 
  14   1   0       49.18       92.91     17.02 o 
   1   2   0      298.66      338.88      7.58 o 
   2   2   0     3091.74     2809.09     27.55 o 
   3   2   0     4123.55     3793.42     35.37 o 
   4   2   0     2823.03     2711.33     31.06 o 
   5   2   0     2053.26     1789.09     21.48 o 
   6   2   0     7046.00     7236.19    111.47 o 
   7   2   0     1207.61     1029.99     20.25 o 
   8   2   0     3473.06     3668.63     46.02 o 
   9   2   0     3901.07     4105.68    111.75 o 
  10   2   0     1261.72     1239.33     24.66 o 
  11   2   0      211.10      247.27     17.33 o 
  12   2   0      326.83      373.71     29.30 o 
  13   2   0      323.27      338.64     23.84 o 
  14   2   0      226.35      250.34     26.61 o 
   1   3   0      182.01      196.06      8.21 o 
   2   3   0      899.39      858.45     11.02 o 
   3   3   0       15.32       20.59      5.87 o 
   4   3   0     1194.90     1439.71     24.72 o 
   5   3   0     9186.61    10504.21    122.44 o 
   6   3   0        1.00       35.28      6.79 o 
   7   3   0       27.27       27.47      9.14 o 
   8   3   0     1069.04     1160.97     30.13 o 
   9   3   0        0.12       -2.20      8.00 o 
  10   3   0      106.31       99.05     11.19 o 
  11   3   0       98.61      112.40     14.44 o 
  12   3   0       74.21       58.02     13.34 o 
  13   3   0       63.22       76.36     17.59 o 
  14   3   0        4.75        0.56     12.37 o 
   0   4   0    10251.63    10281.02    145.89 o 
   1   4   0     6439.68     6270.95     54.71 o 
   2   4   0        4.56        5.49      3.31 o 
   3   4   0      135.93      139.00      8.53 o 
   4   4   0      987.70     1255.40     25.21 o 
   5   4   0     1058.69      994.34     16.12 o 
   6   4   0      436.89      492.94     18.13 o 
   7   4   0       39.30       53.46      7.51 o 
   8   4   0       84.35       78.61      8.61 o 
   9   4   0       12.99       19.20      8.00 o 
  10   4   0       81.77       91.06     15.31 o 
  11   4   0       46.60       58.98     11.04 o 
  12   4   0        4.45       17.12     12.92 o 
  13   4   0       10.11       45.09     16.15 o 
  14   4   0       11.38       23.29     23.25 o 
   1   5   0    10820.01    10397.71    111.11 o 
   2   5   0     5356.51     5120.97     67.51 o 
   3   5   0      641.30      706.76     12.38 o 
   4   5   0      469.01      434.07     22.67 o 
   5   5   0      257.92      420.61     27.31 o 
   6   5   0      290.55      295.84     10.55 o 
   7   5   0      776.19      789.09     21.17 o 
   8   5   0       34.88       50.10      8.86 o 
   9   5   0        0.62        2.03      7.51 o 
  10   5   0      310.89      274.08     12.96 o 
  11   5   0        0.00        7.48      8.83 o 
  12   5   0        0.19        9.00     11.05 o 
  13   5   0       36.95       26.56     11.14 o 
  14   5   0        0.62       33.77     17.29 o 
   0   6   0    18064.95    16577.39    274.17 o 
   1   6   0       87.82       72.72      5.50 o 
   2   6   0      185.72      162.05      8.14 o 
   3   6   0    13462.77    13321.31    142.08 o 
   4   6   0     4946.49     4791.35     54.55 o 
   5   6   0        6.06       19.41      6.80 o 
   6   6   0     2317.91     2252.86     34.85 o 
   7   6   0     1242.72     1082.24     30.62 o 
   8   6   0      202.08      251.80     15.40 o 
   9   6   0      218.55      253.38     11.94 o 
  10   6   0      141.35      124.38     12.07 o 
  11   6   0      577.02      674.55     30.35 o 
  12   6   0      235.42      283.25     38.72 o 
  13   6   0      104.48       77.05     16.51 o 
  14   6   0      269.75      315.29     37.14 o 
   1   7   0      159.49      219.15     18.35 o 
   2   7   0     4059.99     4402.33     54.34 o 
   3   7   0       33.24       20.41      6.68 o 
   4   7   0      556.43      536.77     10.33 o 
   5   7   0      495.29      485.51     11.08 o 
   6   7   0      547.40      618.69     19.47 o 
   7   7   0      260.56      304.73     13.36 o 
   8   7   0       84.37       75.18      9.17 o 
   9   7   0       72.61       52.95     12.27 o 
  10   7   0        0.79        3.15      5.75 o 
  11   7   0        5.52       -5.17     10.65 o 
  12   7   0        3.43        2.97     14.11 o 
  13   7   0       24.40       38.83     17.54 o 
   0   8   0     2488.20     2196.50     33.75 o 
   1   8   0     2385.91     2185.21     29.00 o 
   2   8   0     4005.96     3937.25     46.73 o 
   3   8   0     5711.87     5531.84     59.13 o 
   4   8   0     2952.25     2836.87     39.27 o 
   5   8   0     4943.09     4808.95     76.33 o 
   6   8   0     5013.13     5003.94     52.32 o 
   7   8   0     1470.36     1373.33     26.38 o 
   8   8   0     1155.49     1123.56     63.89 o 
   9   8   0     1022.74      836.80     59.27 o 
  10   8   0     1361.82     1120.63     87.44 o 
  11   8   0      820.75      738.32     80.23 o 
  12   8   0      604.04      568.49     41.97 o 
  13   8   0      102.32       57.43     21.06 o 
   1   9   0       43.29       34.40      5.71 o 
   2   9   0      192.78      232.25     11.88 o 
   3   9   0      600.13      614.11     18.81 o 
   4   9   0      226.65      238.61     13.19 o 
   5   9   0        0.02       -5.28      6.44 o 
   6   9   0       52.32       55.60      6.62 o 
   7   9   0      333.87      287.13     13.43 o 
   8   9   0        0.26       -7.87      9.13 o 
   9   9   0       83.90       59.46     16.74 o 
  10   9   0       11.35       23.57     12.34 o 
  11   9   0       21.88       -5.03     21.88 o 
  12   9   0        6.10        9.24     21.15 o 
   0  10   0      489.55      594.09     16.84 o 
   1  10   0     4830.20     4615.07     48.82 o 
   2  10   0     2991.99     3168.14     47.99 o 
   3  10   0     2241.67     2290.59     35.86 o 
   4  10   0     1398.24     1363.19     25.17 o 
   5  10   0      986.25      978.88     15.32 o 
   6  10   0        5.61       -0.51      6.05 o 
   7  10   0      174.91      193.71     12.44 o 
   8  10   0      767.12      794.16     72.06 o 
   9  10   0      619.87      613.92     29.82 o 
  10  10   0      627.04      623.58     25.60 o 
  11  10   0      393.08      426.19     37.15 o 
  12  10   0      291.13      229.60     44.48 o 
   1  11   0      948.54      946.24     22.01 o 
   2  11   0        0.10        1.06      6.09 o 
   3  11   0      201.85      170.34     12.57 o 
   4  11   0     1497.05     1515.45     41.43 o 
   5  11   0       51.53       34.88     10.24 o 
   6  11   0      227.60      240.84     11.38 o 
   7  11   0        0.20        9.34     14.37 o 
   8  11   0        0.89        3.67     12.11 o 
   9  11   0        0.05       -2.78     12.87 o 
  10  11   0        0.13        5.30     26.88 o 
  11  11   0       33.30       27.97     38.67 o 
   0  12   0      341.77      254.10     28.70 o 
   1  12   0      104.15       95.86      9.73 o 
   2  12   0     1042.03     1051.84     22.14 o 
   3  12   0      218.10      246.21     18.75 o 
   4  12   0      101.85      109.26     13.62 o 
   5  12   0      185.81      181.39     14.92 o 
   6  12   0       22.13       27.44      5.92 o 
   7  12   0       50.71       38.80     16.78 o 
   8  12   0        9.77       19.39     12.60 o 
   9  12   0       12.26       12.17     34.47 o 
  10  12   0        9.02       36.68     37.24 o 
  11  12   0        7.18      -12.82     52.97 o 
   1  13   0       96.76       94.65     10.06 o 
   2  13   0        0.43       -0.55      7.97 o 
   3  13   0       30.66       14.96      9.29 o 
   4  13   0       60.58       36.20      7.95 o 
   5  13   0      143.41      120.83     14.89 o 
   6  13   0        0.04        7.66      7.36 o 
   7  13   0        9.38       -5.27     14.73 o 
   8  13   0       22.58       25.90     26.92 o 
   9  13   0       56.05       48.89     39.92 o 
  10  13   0        1.35       32.23     32.59 o 
   0  14   0      109.37      113.95     18.35 o 
   1  14   0      116.83      119.31     13.28 o 
   2  14   0       38.53       49.31      8.88 o 
   3  14   0      502.60      582.45     18.92 o 
   4  14   0      297.71      309.45     17.88 o 
   5  14   0      201.63      179.32     13.70 o 
   6  14   0      134.98       92.81     21.75 o 
   7  14   0      176.42      193.26     36.09 o 
   8  14   0      136.55      190.11     38.45 o 
   9  14   0      116.46      120.32     38.27 o 
   1  15   0       48.65       43.70     10.63 o 
   2  15   0       50.33       55.87     13.25 o 
   3  15   0        2.53       -4.12      8.39 o 
   4  15   0       12.71       17.37      9.16 o 
   5  15   0        0.67        0.85      7.67 o 
   6  15   0        6.04        6.53     19.31 o 
   7  15   0        3.28        3.20     24.81 o 
   8  15   0        2.94        3.49     31.21 o 
   0  16   0      113.11      105.86     20.79 o 
   1  16   0      512.15      501.91     23.53 o 
   2  16   0      742.81      780.62     26.02 o 
   3  16   0      124.03      113.06     15.99 o 
   4  16   0      308.22      341.42     34.86 o 
   5  16   0      473.76      421.52     33.30 o 
   6  16   0      175.01      196.29     35.65 o 
   7  16   0      111.52       95.99     28.74 o 
   1  17   0       51.80       25.71     13.11 o 
   2  17   0       42.81       31.24     10.76 o 
   3  17   0        9.73       16.36     18.27 o 
   4  17   0       84.17       58.88     22.79 o 
   5  17   0        4.30        0.19     26.15 o 
   0  18   0      101.47       80.48     20.27 o 
   1  18   0      281.34      259.62     30.06 o 
   2  18   0      516.94      455.41     85.88 o 
   3  18   0      181.70      151.27     30.53 o 
 -15   1   1        3.32        7.24     15.15 o 
 -14   1   1       45.34       18.01     16.89 o 
 -13   1   1        0.78       11.51     12.87 o 
 -12   1   1       81.75       64.91     14.67 o 
 -11   1   1      229.83      233.51     16.92 o 
 -10   1   1     1717.94     1703.26     35.56 o 
  -9   1   1      534.23      604.74     19.65 o 
  -8   1   1     1388.83     1338.78     23.38 o 
  -7   1   1     2632.26     2656.51     43.74 o 
  -6   1   1      516.46      623.51     15.69 o 
  -5   1   1       58.87       53.32      8.42 o 
  -4   1   1     1200.16     1270.17     18.80 o 
  -3   1   1     5579.11     5898.21     69.51 o 
  -2   1   1     1120.25      932.93     13.97 o 
   1   1   1      331.90      333.32      5.15 o 
   2   1   1       37.52       43.57      3.18 o 
   3   1   1      595.42      498.24     13.74 o 
   4   1   1      332.99      249.09      7.45 o 
   5   1   1      116.76      106.43      6.34 o 
   6   1   1      225.79      176.02     11.44 o 
   7   1   1      171.40      188.20     10.76 o 
   8   1   1       23.49       29.15      8.78 o 
   9   1   1      749.39      813.89     22.92 o 
  10   1   1      255.92      253.76     16.43 o 
  11   1   1      328.44      377.80     25.53 o 
  12   1   1       54.22       75.28     14.04 o 
  13   1   1      116.38       88.02     18.33 o 
  14   1   1      161.06      181.33     21.04 o 
 -15   2   1      135.35      127.15     20.42 o 
 -14   2   1      146.55      125.69     19.05 o 
 -13   2   1      121.97      174.49     20.53 o 
 -12   2   1      500.13      517.81     21.39 o 
 -11   2   1      988.78      978.97     25.77 o 
 -10   2   1       53.35       52.67     12.03 o 
  -9   2   1       21.27       21.40     10.06 o 
  -8   2   1      747.31      736.19     25.13 o 
  -7   2   1     2552.25     2609.78     50.50 o 
  -6   2   1       14.35       15.23      7.30 o 
  -5   2   1     6873.91     6134.81     67.38 o 
  -4   2   1     3977.60     4332.55     50.73 o 
  -3   2   1     6681.08     6253.06     72.77 o 
  -2   2   1     4792.38     5065.96     75.59 o 
  -1   2   1      916.48      951.78     10.57 o 
   0   2   1     1221.67     1220.98     17.26 o 
   1   2   1     7708.66     7528.81    500.33 o 
   2   2   1     5427.15     5633.41     96.64 o 
   3   2   1     5139.56     4710.04     36.99 o 
   4   2   1     1581.52     1469.12     15.04 o 
   5   2   1      374.53      277.77     13.01 o 
   6   2   1     1152.10     1000.25     19.47 o 
   7   2   1     2504.72     2643.75     35.37 o 
   8   2   1     1858.99     1881.80     34.64 o 
   9   2   1     2691.31     2718.05     41.85 o 
  10   2   1     1015.78     1139.47     29.31 o 
  11   2   1        9.11      -10.20     10.28 o 
  12   2   1       84.73       61.07     14.38 o 
  13   2   1       88.35      105.04     15.85 o 
  14   2   1       43.24       30.30     16.27 o 
 -15   3   1       18.96       42.99     17.71 o 
 -14   3   1      222.08      194.13     21.08 o 
 -13   3   1      296.60      308.34     25.42 o 
 -12   3   1       71.73       66.48     12.50 o 
 -11   3   1      273.86      277.67     17.97 o 
 -10   3   1      963.08      988.29     23.98 o 
  -9   3   1      271.03      312.85     16.49 o 
  -8   3   1     1000.38      823.77     22.76 o 
  -7   3   1     2125.31     1989.29     30.94 o 
  -6   3   1     2952.34     3292.92     49.71 o 
  -5   3   1     2764.67     2583.22     34.92 o 
  -4   3   1     6862.44     6772.31     70.37 o 
  -3   3   1     5202.10     5111.21     70.08 o 
  -2   3   1      752.17      718.86     12.83 o 
  -1   3   1     2880.55     2684.24     50.22 o 
   0   3   1     6739.25     6120.16     84.81 o 
   1   3   1     5276.48     4929.26    142.56 o 
   2   3   1     3922.18     3420.35     48.17 o 
   3   3   1    13770.88    13274.53    242.77 o 
   4   3   1     6952.98     6580.87     60.39 o 
   5   3   1     3122.03     3527.89     51.53 o 
   6   3   1     2768.74     2429.70     23.97 o 
   7   3   1     2866.93     2803.12     36.00 o 
   8   3   1     1189.46     1357.30     21.14 o 
   9   3   1       30.24       19.68      9.14 o 
  10   3   1     1218.57     1175.10     25.09 o 
  11   3   1      743.21      852.19     22.28 o 
  12   3   1      227.29      250.82     17.28 o 
  13   3   1      150.28      103.22     14.58 o 
  14   3   1      204.69      319.76     38.80 o 
 -14   4   1      186.46      166.81     25.57 o 
 -13   4   1       99.45      120.63     18.46 o 
 -12   4   1      669.02      690.90     26.60 o 
 -11   4   1     1126.24     1095.55     24.85 o 
 -10   4   1       10.12        8.80      9.38 o 
  -9   4   1      315.16      338.74     22.03 o 
  -8   4   1     1660.80     1587.82     28.29 o 
  -7   4   1     1126.68     1074.74     22.93 o 
  -6   4   1      280.65      309.72     38.81 o 
  -5   4   1    12009.44    13001.22    167.54 o 
  -4   4   1     9492.46     9711.60    110.52 o 
  -3   4   1     2644.53     2640.94     25.65 o 
  -2   4   1      387.97      419.10     13.96 o 
  -1   4   1     5948.20     5230.11     41.29 o 
   0   4   1      180.36      248.51     12.51 o 
   1   4   1       16.62        7.87      4.64 o 
   2   4   1    10424.86     9829.67    137.89 o 
   3   4   1    14432.12    14867.56    179.57 o 
   4   4   1     5293.18     6051.31     66.71 o 
   5   4   1     1602.82     1541.39     23.84 o 
   6   4   1     1719.62     1595.22     19.33 o 
   7   4   1     1482.64     1492.12     23.15 o 
   8   4   1       60.06       65.82      9.98 o 
   9   4   1      481.74      429.05     19.55 o 
  10   4   1      926.74     1056.32     24.54 o 
  11   4   1      145.85      136.15     12.49 o 
  12   4   1      261.96      250.97     18.71 o 
  13   4   1      242.66      269.31     36.61 o 
  14   4   1       30.63        9.34     24.43 o 
 -14   5   1      284.83      336.53     54.04 o 
 -13   5   1      374.74      430.70     23.53 o 
 -12   5   1      318.12      395.37     19.41 o 
 -11   5   1      288.49      305.06     18.51 o 
 -10   5   1      341.37      412.47     19.88 o 
  -9   5   1      153.60      175.99     15.68 o 
  -8   5   1      451.69      385.20     18.01 o 
  -7   5   1     2140.49     2098.65     35.78 o 
  -6   5   1     1511.47     1385.35     55.62 o 
  -5   5   1     2439.46     2645.90     36.21 o 
  -4   5   1    11783.92    11360.11    125.69 o 
  -3   5   1     4961.67     4933.39     55.36 o 
  -2   5   1     2259.03     2175.82     23.23 o 
  -1   5   1     5054.12     4547.77     42.11 o 
   0   5   1     4161.30     3900.82     36.38 o 
   1   5   1     4983.36     4658.53     45.02 o 
   2   5   1     3654.93     3713.45     35.50 o 
   3   5   1     9161.30     8709.37    148.11 o 
   4   5   1     7842.08     8958.69    118.34 o 
   5   5   1     3295.46     2953.66     42.97 o 
   6   5   1     1155.72     1051.08     14.21 o 
   7   5   1     2761.01     2691.12     30.03 o 
   8   5   1      195.44      254.03     12.37 o 
   9   5   1      415.33      438.83     14.99 o 
  10   5   1      369.17      385.58     23.79 o 
  11   5   1      580.08      712.82     29.35 o 
  12   5   1      233.40      191.43     19.38 o 
  13   5   1      228.14      188.92     37.60 o 
 -14   6   1      192.84      219.78     44.82 o 
 -13   6   1      342.50      354.89     21.20 o 
 -12   6   1      292.04      325.90     16.44 o 
 -11   6   1      283.72      343.00     18.82 o 
 -10   6   1      595.46      547.16     20.37 o 
  -9   6   1      498.36      513.38     26.65 o 
  -8   6   1       16.09       15.20      9.59 o 
  -7   6   1      443.21      416.60     24.32 o 
  -6   6   1     1165.96     1148.66     20.90 o 
  -5   6   1      874.16      733.31     26.68 o 
  -4   6   1       55.09       38.24      6.33 o 
  -3   6   1     3744.56     3744.23     35.18 o 
  -2   6   1     2115.48     2063.87     23.64 o 
  -1   6   1     1670.55     1493.55     17.05 o 
   0   6   1       33.37       25.95      4.25 o 
   1   6   1     2064.38     2018.26     19.52 o 
   2   6   1     1189.41     1155.24     16.36 o 
   3   6   1     1011.38     1005.29     32.75 o 
   4   6   1     1866.01     1735.52     30.23 o 
   5   6   1     1677.01     1887.99     30.71 o 
   6   6   1      423.19      360.23     24.13 o 
   7   6   1      179.87      184.12      9.69 o 
   8   6   1      487.11      442.03     13.88 o 
   9   6   1       29.25       52.90      7.97 o 
  10   6   1        1.63        3.58      5.54 o 
  11   6   1      263.79      213.83     38.46 o 
  12   6   1      250.98      283.62     25.75 o 
  13   6   1      120.46       78.31     20.99 o 
 -14   7   1        1.18       14.14     19.52 o 
 -13   7   1       30.55       15.71     20.62 o 
 -12   7   1      261.66      223.19     17.55 o 
 -11   7   1       72.51       77.45     10.86 o 
 -10   7   1        3.13        0.01     10.08 o 
  -9   7   1      191.81      207.52     16.91 o 
  -8   7   1      648.43      681.53     21.14 o 
  -7   7   1       21.16       14.19      8.08 o 
  -6   7   1      776.91      776.99     23.05 o 
  -5   7   1     1356.15     1428.81     22.18 o 
  -4   7   1      104.29       90.76      6.45 o 
  -3   7   1      231.73      209.15      8.78 o 
  -2   7   1      257.41      173.99      7.50 o 
  -1   7   1       69.31      107.81      6.66 o 
   0   7   1       14.12       11.55      5.30 o 
   1   7   1     2827.96     2578.46     22.53 o 
   2   7   1     1888.99     1931.72     23.16 o 
   3   7   1     1721.45     1654.73     29.33 o 
   4   7   1       13.98       13.05      5.46 o 
   5   7   1     2156.63     2169.35     34.66 o 
   6   7   1       94.13       79.29     10.25 o 
   7   7   1       97.75      119.22      8.93 o 
   8   7   1       24.73       11.74      7.45 o 
   9   7   1      948.86     1027.67     30.40 o 
  10   7   1      113.74      126.72     17.16 o 
  11   7   1      263.85      247.15     35.30 o 
  12   7   1      124.36       65.37     15.39 o 
  13   7   1       60.25       77.88     52.88 o 
 -13   8   1       48.90       11.36     21.08 o 
 -12   8   1       10.82       30.08     13.70 o 
 -11   8   1        5.40        5.32      6.78 o 
 -10   8   1       88.30       79.03     12.75 o 
  -9   8   1        3.65        3.20      7.88 o 
  -8   8   1      478.58      459.06     23.31 o 
  -7   8   1        7.92        8.16      9.77 o 
  -6   8   1       11.88       19.13      9.75 o 
  -5   8   1      300.44      345.19     11.36 o 
  -4   8   1      128.30       91.77      9.67 o 
  -3   8   1      147.39      136.31      8.77 o 
  -2   8   1     1243.32     1213.08     18.99 o 
  -1   8   1      348.07      257.77      9.49 o 
   0   8   1       39.78       20.27      5.02 o 
   1   8   1        0.77        3.71      4.91 o 
   2   8   1       21.07       28.71      9.81 o 
   3   8   1        1.17        3.11      6.48 o 
   4   8   1       42.41       47.67      4.79 o 
   5   8   1      143.71      147.08      8.06 o 
   6   8   1      480.45      493.61     14.30 o 
   7   8   1      292.04      296.41     16.13 o 
   8   8   1      207.09      182.91     12.51 o 
   9   8   1       33.43       40.36     11.22 o 
  10   8   1        2.26       13.49     12.87 o 
  11   8   1       47.71       11.63     17.48 o 
  12   8   1       22.72       28.60     22.40 o 
 -13   9   1       69.93       52.07     21.07 o 
 -12   9   1        0.36       -7.30     13.42 o 
 -11   9   1       30.49       38.00     16.60 o 
 -10   9   1        3.93       -0.58      8.47 o 
  -9   9   1      110.56       82.70     12.87 o 
  -8   9   1        9.08       14.69     15.36 o 
  -7   9   1      566.70      674.43     15.96 o 
  -6   9   1       61.59       34.63     11.03 o 
  -5   9   1      402.68      459.17     14.69 o 
  -4   9   1     1533.77     1436.79     33.56 o 
  -3   9   1       88.94       79.92      8.98 o 
  -2   9   1      289.61      345.97     19.26 o 
  -1   9   1      450.76      411.04     27.98 o 
   0   9   1     2568.52     2562.11     27.41 o 
   1   9   1       75.61      121.97      8.79 o 
   2   9   1       43.65       41.09      5.55 o 
   3   9   1      117.02      121.24     11.20 o 
   4   9   1      302.29      337.00     17.59 o 
   5   9   1      319.34      331.72     13.34 o 
   6   9   1       71.97       70.86      9.51 o 
   7   9   1      659.09      585.91     19.98 o 
   8   9   1      422.35      447.82     17.54 o 
   9   9   1        2.36        1.68      8.66 o 
  10   9   1       25.07       29.13      9.96 o 
  11   9   1       13.55       23.91     19.30 o 
  12   9   1        5.86        8.29     82.43 o 
 -12  10   1      144.20       90.73     22.63 o 
 -11  10   1      300.00      266.13     22.04 o 
 -10  10   1      122.39      106.06     22.20 o 
  -9  10   1      266.73      244.84     14.63 o 
  -8  10   1      424.43      415.70     26.30 o 
  -7  10   1      115.58      100.98     11.08 o 
  -6  10   1     1468.43     1428.47     25.22 o 
  -5  10   1       24.71       41.18      8.21 o 
  -4  10   1      506.31      515.83     13.80 o 
  -3  10   1       22.45       22.55      8.28 o 
  -2  10   1      305.34      345.98     15.93 o 
  -1  10   1     1147.51     1119.93     23.19 o 
   0  10   1     1118.56     1190.55     25.51 o 
   1  10   1        2.43        4.41      5.99 o 
   2  10   1      460.68      427.87     20.60 o 
   3  10   1     1101.00     1042.69     38.60 o 
   4  10   1      657.20      667.33     22.38 o 
   5  10   1      172.82      198.96     16.89 o 
   6  10   1     1336.67     1282.38     24.42 o 
   7  10   1      154.15      180.12     12.30 o 
   8  10   1       26.03        8.83     13.59 o 
   9  10   1      174.70      161.87     19.09 o 
  10  10   1      120.49      112.03     60.25 o 
  11  10   1       12.37        8.37     33.64 o 
 -12  11   1       56.43       77.70     46.33 o 
 -11  11   1      160.19      116.60     29.58 o 
 -10  11   1      475.14      522.88     63.30 o 
  -9  11   1      523.88      427.99     45.41 o 
  -8  11   1      494.85      393.91     12.89 o 
  -7  11   1      264.28      276.10     11.95 o 
  -6  11   1     1213.69     1184.35     35.26 o 
  -5  11   1      262.03      278.08     14.18 o 
  -4  11   1       73.84       66.15     10.25 o 
  -3  11   1      248.76      232.04     17.47 o 
  -2  11   1      525.45      529.83     17.28 o 
  -1  11   1     1020.49     1078.02     20.66 o 
   0  11   1     1870.87     1941.88     23.46 o 
   1  11   1     2014.11     2070.46     33.62 o 
   2  11   1     1192.27     1248.27     21.39 o 
   3  11   1      742.03      810.95     18.70 o 
   4  11   1       12.90        6.41      4.85 o 
   5  11   1      150.88      161.35      9.58 o 
   6  11   1      280.27      267.35     17.74 o 
   7  11   1      986.70      949.89     25.77 o 
   8  11   1      353.76      379.34     15.36 o 
   9  11   1      478.54      531.75     48.58 o 
  10  11   1      248.42      233.26     60.25 o 
  11  11   1      112.46       79.11     37.05 o 
 -11  12   1        3.33       10.68     39.20 o 
 -10  12   1      152.51      162.91     34.78 o 
  -9  12   1      219.34      210.77     24.04 o 
  -8  12   1      206.82      180.78     18.61 o 
  -7  12   1      601.88      612.08     40.44 o 
  -6  12   1      649.78      660.55     21.93 o 
  -5  12   1        3.03       11.04      9.12 o 
  -4  12   1       79.14       82.05     10.96 o 
  -3  12   1      930.77      958.17     23.55 o 
  -2  12   1     1587.92     1506.31     33.71 o 
  -1  12   1      366.75      411.80     13.53 o 
   0  12   1     1896.50     1763.43     28.03 o 
   1  12   1     1027.94     1082.49     19.68 o 
   2  12   1       54.03       63.28      7.65 o 
   3  12   1      169.10      173.01     11.49 o 
   4  12   1      387.65      403.06     17.10 o 
   5  12   1      671.37      618.68     27.05 o 
   6  12   1      551.03      513.36     29.87 o 
   7  12   1      209.79      185.50     12.14 o 
   8  12   1      513.94      452.59    126.15 o 
   9  12   1      203.34      207.39     39.91 o 
  10  12   1       12.15        8.64     29.41 o 
 -10  13   1        7.45      -31.45     39.40 o 
  -9  13   1      268.43      297.45     49.50 o 
  -8  13   1      415.37      408.87     23.44 o 
  -7  13   1      362.28      354.44     16.54 o 
  -6  13   1      513.56      541.29     37.85 o 
  -5  13   1      430.49      446.37     48.89 o 
  -4  13   1      379.68      397.15     15.80 o 
  -3  13   1      722.57      731.57     22.24 o 
  -2  13   1      913.28      831.35     18.28 o 
  -1  13   1     1102.83     1107.42     24.45 o 
   0  13   1      509.73      510.43     16.05 o 
   1  13   1      750.20      772.98     22.73 o 
   2  13   1      506.12      573.62     21.78 o 
   3  13   1      571.95      605.52     24.69 o 
   4  13   1     1100.37     1079.41     27.41 o 
   5  13   1      820.88      847.71     24.16 o 
   6  13   1      632.16      524.71     45.96 o 
   7  13   1      394.01      482.06     74.98 o 
   8  13   1      422.72      327.58    117.18 o 
   9  13   1      251.57      242.41     52.31 o 
  10  13   1        9.22        6.92     34.24 o 
 -10  14   1       69.64       40.44     57.34 o 
  -9  14   1      223.96      217.65     65.40 o 
  -8  14   1      200.89      173.19     42.58 o 
  -7  14   1      206.26      230.79     25.64 o 
  -6  14   1      351.88      332.95     26.09 o 
  -5  14   1       60.18       89.86     18.56 o 
  -4  14   1      141.92      115.10     15.82 o 
  -3  14   1      142.23      169.97     11.74 o 
  -2  14   1      165.32      184.91     11.78 o 
  -1  14   1      329.56      389.01     15.96 o 
   0  14   1       70.60       76.31     12.01 o 
   1  14   1       12.72       29.33      8.79 o 
   2  14   1        2.16       -0.16      8.16 o 
   3  14   1       65.01       67.20      9.72 o 
   4  14   1      291.58      293.53     12.90 o 
   5  14   1      647.24      615.60     49.46 o 
   6  14   1      258.09      209.06     34.91 o 
   7  14   1      240.04      282.96     34.14 o 
   8  14   1       81.36       81.52     34.42 o 
   9  14   1        1.02        6.91     30.15 o 
  -9  15   1       52.82       41.69     32.85 o 
  -8  15   1        6.47       19.09     28.13 o 
  -7  15   1        1.12      -29.62     34.06 o 
  -6  15   1      101.28       60.58     29.45 o 
  -5  15   1      202.51      184.23     17.36 o 
  -4  15   1       15.98        8.36     11.24 o 
  -3  15   1       21.47       28.32     10.70 o 
  -2  15   1       91.65       85.95     13.61 o 
  -1  15   1      150.57      190.56     14.65 o 
   0  15   1       41.98       40.42     10.32 o 
   1  15   1      232.55      252.12     21.24 o 
   2  15   1      451.10      458.36     15.13 o 
   3  15   1      147.10      129.75     13.19 o 
   4  15   1       54.78       50.09     10.55 o 
   5  15   1      246.71      310.83     34.62 o 
   6  15   1      106.49       93.77     25.42 o 
   7  15   1        2.11       17.42     23.50 o 
   8  15   1       52.09       72.82     35.64 o 
  -7  16   1        9.79       22.84     54.88 o 
  -6  16   1        0.34       11.12     20.48 o 
  -5  16   1        0.74        7.79     10.17 o 
  -4  16   1        7.72       12.31     12.31 o 
  -3  16   1       36.03       38.93     10.77 o 
  -2  16   1       48.07       38.70     16.26 o 
  -1  16   1        0.10       13.84     12.10 o 
   0  16   1        0.20       -0.48      9.48 o 
   1  16   1       16.79       18.70     10.87 o 
   2  16   1        0.40       11.34      9.82 o 
   3  16   1        8.71       14.25     20.91 o 
   4  16   1        3.54        4.48     27.77 o 
   5  16   1       29.05       32.54     24.77 o 
   6  16   1        2.93        9.19     22.48 o 
  -6  17   1        1.25       27.53     31.75 o 
  -5  17   1        0.11       -2.76     20.10 o 
  -4  17   1        0.40       -6.50      9.31 o 
  -3  17   1        0.06       -8.70     12.94 o 
  -2  17   1       41.55       22.39     12.61 o 
  -1  17   1        3.83        8.51     12.47 o 
   0  17   1       55.30       41.47     12.38 o 
   1  17   1        1.06       -9.66     13.51 o 
   2  17   1       12.80      -17.02     35.39 o 
   3  17   1        3.32       15.48     22.39 o 
   4  17   1        6.68       37.10     30.54 o 
   5  17   1       38.39        2.33     25.83 o 
  -3  18   1       19.82       61.10     29.57 o 
  -2  18   1       13.72       37.33     16.98 o 
  -1  18   1        2.74        4.62     16.61 o 
   0  18   1       28.55       10.63     15.73 o 
   1  18   1       85.11      103.88     83.77 o 
   2  18   1       78.69       60.56     26.05 o 
 -15   0   2       11.41       32.17     23.82 o 
 -14   0   2       62.90       49.88     21.02 o 
 -13   0   2       26.54       20.61     19.81 o 
 -12   0   2      186.93      203.31     29.69 o 
 -11   0   2      786.30      762.53     33.91 o 
 -10   0   2      113.00      176.42     38.42 o 
  -9   0   2      318.19      336.45     20.79 o 
  -8   0   2     1248.24     1419.53     38.46 o 
  -7   0   2     4521.47     4781.98    192.85 o 
  -6   0   2      399.55      390.26     30.15 o 
  -5   0   2     1500.78     1269.55     43.01 o 
  -4   0   2     3706.67     3536.14     80.41 o 
  -3   0   2     4190.78     4264.45     77.96 o 
  -2   0   2    16705.36    18462.59    371.05 o 
  -1   0   2     1264.71     1423.79    103.48 o 
   0   0   2     6028.73     5475.13     77.87 o 
   1   0   2    11149.46    11598.85    252.66 o 
   2   0   2      877.03      952.80     14.52 o 
   3   0   2     1418.49     1282.40     26.79 o 
   4   0   2      152.32      196.96     18.88 o 
   5   0   2     1053.76     1130.24     40.47 o 
   6   0   2       46.27       40.88      8.42 o 
   7   0   2     1412.83     1506.94     52.91 o 
   8   0   2      861.39      894.68     25.01 o 
   9   0   2      302.29      389.98     22.51 o 
  10   0   2       41.16       58.12     18.27 o 
  11   0   2      154.60      163.89     21.53 o 
  12   0   2       31.60       34.01     21.91 o 
  13   0   2        2.67        8.02     16.15 o 
 -15   1   2      377.90      339.54     30.35 o 
 -14   1   2      466.27      472.66     30.24 o 
 -13   1   2      454.09      473.64     26.34 o 
 -12   1   2      571.64      521.46     30.05 o 
 -11   1   2     1200.34     1319.69     39.40 o 
 -10   1   2     3397.16     3505.75     51.10 o 
  -9   1   2     6289.75     6038.81     82.89 o 
  -8   1   2     7454.09     7522.17    117.67 o 
  -7   1   2     2320.24     2354.90     45.64 o 
  -6   1   2      154.17      361.61     24.70 o 
  -5   1   2     4633.34     4405.33     59.35 o 
  -4   1   2     1899.50     1726.00     27.42 o 
  -3   1   2     1059.29     1001.40     19.08 o 
  -2   1   2    10608.78    10796.17    129.31 o 
  -1   1   2    37036.84    40798.66    795.69 o 
   0   1   2    25440.04    26264.76    438.71 o 
   1   1   2     2702.16     2448.16     49.72 o 
   2   1   2      431.45      357.03     12.25 o 
   3   1   2     5901.78     5425.00     42.65 o 
   4   1   2      466.43      407.14      9.48 o 
   5   1   2      442.33      308.49     10.93 o 
   6   1   2     5493.76     5209.46     49.94 o 
   7   1   2     4443.57     4583.46     65.91 o 
   8   1   2     3356.48     3319.76     57.10 o 
   9   1   2     1760.74     1955.81     37.87 o 
  10   1   2      669.83      736.72     20.16 o 
  11   1   2      443.16      447.21     20.70 o 
  12   1   2      455.50      510.26     23.33 o 
  13   1   2      435.62      506.71     28.14 o 
 -15   2   2       20.86       44.33     16.76 o 
 -14   2   2      145.07      136.26     19.34 o 
 -13   2   2      132.89      173.78     19.64 o 
 -12   2   2        7.97      -11.23     13.26 o 
 -11   2   2      121.48      137.01     14.60 o 
 -10   2   2      172.86      144.87     24.07 o 
  -9   2   2        3.63       10.42     10.03 o 
  -8   2   2     1085.91     1153.41     27.29 o 
  -7   2   2      354.23      348.26     15.25 o 
  -6   2   2     1303.63     1613.37     30.89 o 
  -5   2   2     2931.52     3135.49     54.05 o 
  -4   2   2      714.93      890.84     28.90 o 
  -3   2   2      121.74      100.58     10.14 o 
  -2   2   2     4405.00     4281.16     72.78 o 
  -1   2   2     2732.44     2487.27     30.54 o 
   0   2   2     2970.41     2798.81     42.45 o 
   1   2   2      384.22      378.62      8.41 o 
   2   2   2      803.07      790.91      8.73 o 
   3   2   2       30.91       34.96      3.46 o 
   4   2   2     1193.39     1368.05     14.68 o 
   5   2   2      898.46      959.43     14.86 o 
   6   2   2      882.40      859.64     14.22 o 
   7   2   2      957.38     1008.68     20.85 o 
   8   2   2      348.05      397.76     14.69 o 
   9   2   2      513.44      494.45     24.59 o 
  10   2   2      199.90      222.29     12.74 o 
  11   2   2       11.70       23.83     11.80 o 
  12   2   2       53.24       55.90     14.06 o 
  13   2   2       15.46        5.43     14.52 o 
 -15   3   2       49.04       69.16     26.86 o 
 -14   3   2      102.85      132.48     24.46 o 
 -13   3   2       96.14      123.15     16.00 o 
 -12   3   2      114.25       90.20     14.59 o 
 -11   3   2      289.14      284.38     18.45 o 
 -10   3   2       57.04       67.10     11.52 o 
  -9   3   2      404.89      420.25     20.92 o 
  -8   3   2      656.96      600.93     17.98 o 
  -7   3   2     1069.46     1035.80     21.39 o 
  -6   3   2     3245.08     3672.14     53.98 o 
  -5   3   2      720.98      566.63     16.41 o 
  -4   3   2     1857.88     1713.09     22.06 o 
  -3   3   2       54.16       53.83      6.92 o 
  -2   3   2        4.80        6.13      5.90 o 
  -1   3   2     3437.79     3425.11     47.33 o 
   0   3   2     3914.39     3426.84     44.23 o 
   1   3   2      873.81      843.30     26.31 o 
   2   3   2     2067.99     1698.71     18.68 o 
   3   3   2       33.29       37.04      4.31 o 
   4   3   2     3342.30     3194.71     44.27 o 
   5   3   2     1751.72     1877.26     29.12 o 
   6   3   2     1038.33     1015.41     22.50 o 
   7   3   2      122.59      119.60      8.97 o 
   8   3   2      228.88      237.55     10.25 o 
   9   3   2      159.17      173.54     12.86 o 
  10   3   2      278.64      305.30     14.98 o 
  11   3   2       61.38       67.62     11.47 o 
  12   3   2      114.63      109.72     18.84 o 
  13   3   2       90.95       84.51     22.10 o 
 -15   4   2       18.87       16.19     16.36 o 
 -14   4   2       14.61      -14.33     14.33 o 
 -13   4   2       11.09      -10.11     11.36 o 
 -12   4   2      109.72      126.82     14.88 o 
 -11   4   2      100.28      104.78     14.45 o 
 -10   4   2       92.84       61.18     14.87 o 
  -9   4   2       35.41       27.98     11.80 o 
  -8   4   2       21.23        7.42     10.41 o 
  -7   4   2      203.07      229.70     20.33 o 
  -6   4   2        4.05        4.27     10.05 o 
  -5   4   2     2251.90     2483.41     40.47 o 
  -4   4   2      271.73      308.92     15.07 o 
  -3   4   2      876.49      857.83     14.95 o 
  -2   4   2      215.13      238.77      8.28 o 
  -1   4   2       61.73       71.24      6.00 o 
   0   4   2       49.25       48.52     11.72 o 
   1   4   2      608.89      646.68     30.05 o 
   2   4   2       15.70       10.75      6.05 o 
   3   4   2     1964.06     2021.77     36.90 o 
   4   4   2      276.48      312.93     10.27 o 
   5   4   2      193.47      221.80      9.65 o 
   6   4   2       54.05       44.21      6.08 o 
   7   4   2      182.98      220.12     13.61 o 
   8   4   2        0.15       -7.51      7.51 o 
   9   4   2       44.41       26.08      8.65 o 
  10   4   2      222.48      208.17     12.27 o 
  11   4   2       30.46       19.62     11.87 o 
  12   4   2        5.94      -16.73     23.12 o 
  13   4   2       11.03       13.95     16.45 o 
 -15   5   2       37.93       34.62     19.23 o 
 -14   5   2       54.20       67.47     18.19 o 
 -13   5   2       25.74       14.63     11.91 o 
 -12   5   2      396.71      372.40     24.23 o 
 -11   5   2      292.39      442.81     21.40 o 
 -10   5   2       11.86       51.54     16.20 o 
  -9   5   2       36.81       57.54     11.88 o 
  -8   5   2      685.02      752.83     30.98 o 
  -7   5   2      983.09     1009.24     22.75 o 
  -6   5   2       23.45       31.28     11.33 o 
  -5   5   2     3803.78     3840.39     56.85 o 
  -4   5   2      920.08      942.68     27.49 o 
  -3   5   2      838.67      964.72     20.32 o 
  -2   5   2     1011.87     1127.89     16.31 o 
  -1   5   2    10498.61    10147.80    102.28 o 
   0   5   2       13.17       11.13      5.55 o 
   1   5   2        5.58       45.48     15.03 o 
   2   5   2      778.33      926.75     27.80 o 
   3   5   2     6593.57     6169.79     63.93 o 
   4   5   2        2.10       18.82      5.02 o 
   5   5   2      326.13      322.17     12.11 o 
   6   5   2      929.52      913.89     18.14 o 
   7   5   2      201.66      206.24      7.98 o 
   8   5   2      119.47      118.08      9.49 o 
   9   5   2       65.91       86.74      9.48 o 
  10   5   2      295.74      277.26     35.21 o 
  11   5   2      193.39      146.73     13.44 o 
  12   5   2       25.45       48.32     22.81 o 
  13   5   2       30.86       78.12     21.73 o 
 -14   6   2      125.94      100.62     16.80 o 
 -13   6   2       35.70       71.46     15.25 o 
 -12   6   2       13.71       -0.46     12.20 o 
 -11   6   2      158.31      125.32     14.47 o 
 -10   6   2      307.05      351.53     24.29 o 
  -9   6   2        5.27       19.54     13.38 o 
  -8   6   2      307.86      340.38     16.51 o 
  -7   6   2      702.51      756.54     29.17 o 
  -6   6   2       45.03       49.80      8.84 o 
  -5   6   2     1087.40     1136.10     29.74 o 
  -4   6   2      654.74      628.25     18.97 o 
  -3   6   2     2956.44     3005.74     34.15 o 
  -2   6   2       47.23       43.13      5.82 o 
  -1   6   2       74.85      117.56      7.32 o 
   0   6   2      183.35      218.01     19.94 o 
   1   6   2       72.21       90.93      4.74 o 
   2   6   2     1128.00     1067.03    102.36 o 
   3   6   2      292.88      322.53     19.31 o 
   4   6   2     1626.06     1626.68     26.43 o 
   5   6   2      361.11      361.57      9.14 o 
   6   6   2      296.14      317.86     13.57 o 
   7   6   2      197.54      195.39     11.39 o 
   8   6   2       53.39       17.60     11.95 o 
   9   6   2       94.24       85.75     11.09 o 
  10   6   2       22.55       32.95     13.85 o 
  11   6   2        1.09       -7.29     12.77 o 
  12   6   2       30.63       44.32     23.99 o 
  13   6   2       21.53      -12.93     27.86 o 
 -14   7   2      258.00      275.20     23.86 o 
 -13   7   2      392.55      472.49     26.99 o 
 -12   7   2      656.09      613.13     27.88 o 
 -11   7   2     1430.20     1545.37     46.43 o 
 -10   7   2      883.34      821.61     27.85 o 
  -9   7   2      905.72      919.25     32.26 o 
  -8   7   2     1045.92     1107.89     32.77 o 
  -7   7   2     1963.24     1983.19     35.02 o 
  -6   7   2     3124.73     3234.85     46.55 o 
  -5   7   2     2549.38     2270.47     35.28 o 
  -4   7   2     7115.09     7231.60     86.61 o 
  -3   7   2     1734.74     1662.38     22.70 o 
  -2   7   2      458.87      322.14     21.96 o 
  -1   7   2      170.48      306.19     19.15 o 
   0   7   2       42.08       19.73      4.74 o 
   1   7   2      182.35      161.91      7.45 o 
   2   7   2     7374.00     6643.52    101.81 o 
   3   7   2     5077.99     4790.59    292.45 o 
   4   7   2     1272.66     1035.33     24.63 o 
   5   7   2     2429.22     2460.16     31.33 o 
   6   7   2     1567.66     1438.57     24.45 o 
   7   7   2      730.98      786.16     27.19 o 
   8   7   2      679.85      660.86     33.06 o 
   9   7   2     1351.29     1296.18     33.13 o 
  10   7   2      896.27      878.41     37.00 o 
  11   7   2      537.52      564.93     31.11 o 
  12   7   2      285.66      273.67     24.09 o 
 -14   8   2        1.04       -3.11     15.28 o 
 -13   8   2       23.51       25.81     15.93 o 
 -12   8   2       18.47       14.71     11.63 o 
 -11   8   2       17.01       29.52     11.12 o 
 -10   8   2       70.67       78.30     12.94 o 
  -9   8   2        2.17        3.82     12.13 o 
  -8   8   2       18.89       14.87     10.20 o 
  -7   8   2      160.67      203.53     20.43 o 
  -6   8   2      226.03      234.45     14.84 o 
  -5   8   2      246.31      250.90     18.59 o 
  -4   8   2        1.55        2.67      6.44 o 
  -3   8   2        6.29        0.20      5.87 o 
  -2   8   2       16.69        5.60      7.51 o 
  -1   8   2       10.50        5.95      7.96 o 
   0   8   2       35.32       31.45      5.14 o 
   1   8   2      843.39      901.08     12.66 o 
   2   8   2      116.62       98.42      5.50 o 
   3   8   2      163.41      188.80      8.89 o 
   4   8   2       94.02       81.65      9.79 o 
   5   8   2      124.16      150.57     15.78 o 
   6   8   2      400.98      387.17     12.15 o 
   7   8   2      148.16      160.90     11.88 o 
   8   8   2        0.24        4.44      7.50 o 
   9   8   2        9.03       14.50     11.81 o 
  10   8   2       48.27       30.78      9.83 o 
  11   8   2        0.30       23.39     18.37 o 
  12   8   2        0.08       17.32     29.62 o 
 -13   9   2      257.31      219.04     26.07 o 
 -12   9   2      574.86      588.21     37.99 o 
 -11   9   2      748.73      684.24     33.82 o 
 -10   9   2      594.65      707.34     41.48 o 
  -9   9   2      701.22      759.94     34.39 o 
  -8   9   2      380.79      397.04     20.13 o 
  -7   9   2      516.18      660.04     35.59 o 
  -6   9   2      891.73      837.32     21.26 o 
  -5   9   2     3045.62     3077.65     52.31 o 
  -4   9   2     4936.58     4922.49     78.05 o 
  -3   9   2     3850.86     3923.94     49.63 o 
  -2   9   2     6203.77     6237.92     83.73 o 
  -1   9   2     3117.80     3163.97     39.04 o 
   0   9   2     7066.51     7246.66     72.01 o 
   1   9   2     3162.96     3284.18     31.74 o 
   2   9   2     6119.88     5974.37     63.50 o 
   3   9   2     2939.63     2734.22     27.13 o 
   4   9   2     2232.26     2024.41    105.97 o 
   5   9   2       22.49       12.51     15.59 o 
   6   9   2      570.00      631.75     27.09 o 
   7   9   2      321.09      353.60     11.78 o 
   8   9   2      645.94      685.47     25.84 o 
   9   9   2      587.66      587.73     27.37 o 
  10   9   2      674.11      637.24     64.92 o 
  11   9   2      433.51      403.73     49.73 o 
 -13  10   2       10.85       23.41     17.89 o 
 -12  10   2       13.12       25.47     14.35 o 
 -11  10   2       11.99        9.63     12.39 o 
 -10  10   2       17.05       32.26     23.79 o 
  -9  10   2       38.67       48.48     13.64 o 
  -8  10   2      128.03      119.29      9.53 o 
  -7  10   2      620.23      634.67     23.84 o 
  -6  10   2     1411.45     1355.92     28.25 o 
  -5  10   2      401.71      443.41     16.54 o 
  -4  10   2        1.48       16.10      9.13 o 
  -3  10   2       46.99       34.23     10.22 o 
  -2  10   2      684.02      630.29     17.38 o 
  -1  10   2        4.58       14.64      9.38 o 
   0  10   2        2.52       12.76      8.45 o 
   1  10   2       71.00       70.71      8.24 o 
   2  10   2      131.23      127.91      8.81 o 
   3  10   2      112.43      113.33      5.95 o 
   4  10   2     1586.25     1542.87     45.40 o 
   5  10   2     1764.10     1694.41     56.29 o 
   6  10   2       38.43       68.74     21.98 o 
   7  10   2       25.08       21.45      9.49 o 
   8  10   2       36.75       33.22      8.41 o 
   9  10   2       26.30       26.08     23.29 o 
  10  10   2        0.39      -11.50     28.00 o 
  11  10   2       29.49       35.95     40.40 o 
 -12  11   2      123.00      146.86     28.10 o 
 -11  11   2       67.47       72.08     19.37 o 
 -10  11   2      232.65      189.61     33.97 o 
  -9  11   2      411.79      385.44     25.02 o 
  -8  11   2      278.52      284.81     19.84 o 
  -7  11   2      506.15      511.24     17.49 o 
  -6  11   2     1312.14     1322.62     33.52 o 
  -5  11   2        2.64        9.66      8.82 o 
  -4  11   2      358.27      342.68     26.83 o 
  -3  11   2      251.83      282.96     20.30 o 
  -2  11   2      952.71     1011.94     25.42 o 
  -1  11   2       88.78       97.81      8.97 o 
   0  11   2      527.72      523.97     17.25 o 
   1  11   2     1456.76     1595.41     22.02 o 
   2  11   2        3.89       -0.08      5.41 o 
   3  11   2      237.53      219.41      6.15 o 
   4  11   2      706.70      722.05     44.41 o 
   5  11   2      587.93      600.16     33.25 o 
   6  11   2      214.11      282.17     32.17 o 
   7  11   2      359.54      348.84     44.89 o 
   8  11   2      296.89      299.04     38.77 o 
   9  11   2       55.21       48.22     29.66 o 
  10  11   2       98.81      101.88     44.07 o 
 -12  12   2       13.57      -27.99     34.77 o 
 -11  12   2        3.80        3.64     17.87 o 
 -10  12   2       12.30       43.83     19.55 o 
  -9  12   2       12.36       23.44     10.42 o 
  -8  12   2        7.31       -7.26      8.92 o 
  -7  12   2       30.45       23.94      9.87 o 
  -6  12   2        0.79        0.98     14.59 o 
  -5  12   2      404.74      400.57     16.64 o 
  -4  12   2      475.62      492.06     24.79 o 
  -3  12   2      308.05      309.42     15.41 o 
  -2  12   2      758.32      703.97     22.16 o 
  -1  12   2      274.12      338.53     20.91 o 
   0  12   2      818.74      811.29     20.31 o 
   1  12   2      347.72      312.61     16.75 o 
   2  12   2      267.27      277.98     18.03 o 
   3  12   2      803.10      739.24     21.27 o 
   4  12   2       99.91      105.03     25.12 o 
   5  12   2       87.94      122.51     24.34 o 
   6  12   2       16.86       15.14     19.76 o 
   7  12   2        0.79       -2.02     26.95 o 
   8  12   2       14.73        8.89     22.22 o 
   9  12   2       20.02        2.39     22.40 o 
  10  12   2        0.03       54.86     34.49 o 
 -11  13   2        0.47      -51.19     58.85 o 
 -10  13   2        0.23        4.12     22.58 o 
  -9  13   2       36.08       33.98     22.27 o 
  -8  13   2       21.00       14.12      8.63 o 
  -7  13   2       25.80       19.10      8.96 o 
  -6  13   2       33.32       21.75     11.27 o 
  -5  13   2      104.64      103.31     12.82 o 
  -4  13   2       29.90       31.68     14.01 o 
  -3  13   2        2.48       -3.77     12.65 o 
  -2  13   2       61.89       57.67      9.24 o 
  -1  13   2      362.49      395.07     19.10 o 
   0  13   2      266.01      260.85     15.52 o 
   1  13   2       13.49       14.15     10.24 o 
   2  13   2        9.25        1.87      7.03 o 
   3  13   2       95.57       89.26     12.30 o 
   4  13   2       48.08       38.33     19.33 o 
   5  13   2       18.63       76.60     40.77 o 
   6  13   2       81.08       52.79     23.33 o 
   7  13   2       25.64       29.43     32.31 o 
   8  13   2        9.64        2.94     22.55 o 
   9  13   2        1.01       -2.43     47.48 o 
 -10  14   2        8.64       -2.50     28.17 o 
  -9  14   2       36.26       32.60     29.85 o 
  -8  14   2       63.08       62.25     18.07 o 
  -7  14   2        3.65        2.64      9.53 o 
  -6  14   2       19.69        9.69     10.82 o 
  -5  14   2        1.50        8.32     11.95 o 
  -4  14   2       71.34       95.51     15.35 o 
  -3  14   2      137.38       86.07     16.88 o 
  -2  14   2      173.86      165.37     12.36 o 
  -1  14   2        2.38        9.70      8.06 o 
   0  14   2       24.26       25.36      9.36 o 
   1  14   2       64.33       51.49      9.58 o 
   2  14   2       64.50       65.88     12.57 o 
   3  14   2        1.34        7.81     11.13 o 
   4  14   2        8.09      -11.05     18.10 o 
   5  14   2        1.33       15.36     23.54 o 
   6  14   2       14.54        2.54     19.89 o 
   7  14   2       30.78       11.95     22.73 o 
   8  14   2       20.68       52.13     40.43 o 
  -9  15   2       93.49       53.17     38.38 o 
  -8  15   2       47.23       39.35     49.81 o 
  -7  15   2       75.54       59.69     19.93 o 
  -6  15   2      339.91      340.78     18.99 o 
  -5  15   2      275.70      261.32     21.33 o 
  -4  15   2      350.87      319.91     19.77 o 
  -3  15   2      413.57      488.42     17.84 o 
  -2  15   2      192.53      188.41     15.60 o 
  -1  15   2       87.91       89.62     16.08 o 
   0  15   2      194.08      193.14     20.93 o 
   1  15   2      326.84      389.75     23.00 o 
   2  15   2      412.78      449.89     22.74 o 
   3  15   2      273.20      315.52     51.24 o 
   4  15   2      377.84      361.06     63.61 o 
   5  15   2      131.38      155.34     24.90 o 
   6  15   2       45.03       51.96     44.80 o 
   7  15   2       87.04       53.96     25.01 o 
  -8  16   2       12.45       26.10     36.71 o 
  -7  16   2       41.68       27.02     26.97 o 
  -6  16   2        0.74       -6.12      9.82 o 
  -5  16   2       78.30       57.51     12.57 o 
  -4  16   2        3.81        9.15     11.86 o 
  -3  16   2       12.26        8.07      9.81 o 
  -2  16   2       57.17       34.65     11.69 o 
  -1  16   2       25.11       23.67     12.42 o 
   0  16   2       22.86        5.73     10.65 o 
   1  16   2        5.19        5.70      9.62 o 
   2  16   2       73.56       64.04     27.55 o 
   3  16   2       27.09      129.02     37.63 o 
   4  16   2        0.08      -14.95     28.50 o 
   5  16   2       69.54       83.77     40.77 o 
   6  16   2       57.36       72.47     29.40 o 
  -6  17   2      241.59      226.62     30.63 o 
  -5  17   2      107.97      100.07     17.34 o 
  -4  17   2       29.00       33.97     14.25 o 
  -3  17   2      284.10      218.02     28.75 o 
  -2  17   2      309.72      316.86     21.10 o 
  -1  17   2       81.53       56.86     14.16 o 
   0  17   2      148.14      134.93     20.59 o 
   1  17   2      458.84      507.10     84.22 o 
   2  17   2       79.46       82.01     49.28 o 
   3  17   2       34.08       19.62     28.49 o 
   4  17   2      200.61      174.18     36.38 o 
  -3  18   2        0.28       -4.84     12.46 o 
  -2  18   2       16.89       18.13     16.31 o 
  -1  18   2       10.52       14.29     16.28 o 
   0  18   2        3.38      117.38     52.86 o 
   1  18   2        0.18      -19.77     19.77 o 
   2  18   2       34.08       53.31     43.90 o 
 -15   1   3      160.00      162.14     22.18 o 
 -14   1   3       54.99       78.20     19.06 o 
 -13   1   3       59.31       68.19     16.24 o 
 -12   1   3      563.72      631.83     31.42 o 
 -11   1   3      189.37      190.71     22.86 o 
 -10   1   3      976.78     1090.06     32.34 o 
  -9   1   3      363.21      455.86     19.74 o 
  -8   1   3        2.59       -5.37     11.90 o 
  -7   1   3      229.86      295.60     22.94 o 
  -6   1   3      273.17      301.19     23.34 o 
  -5   1   3       81.90       55.96      8.62 o 
  -4   1   3      479.91      519.55     24.61 o 
  -3   1   3     1063.36     1150.74     29.03 o 
  -2   1   3      668.97      689.14     20.03 o 
  -1   1   3     5091.13     5416.15    125.89 o 
   0   1   3     7836.69     7766.58     89.46 o 
   1   1   3      259.66      274.67     11.43 o 
   2   1   3      126.24      129.45     12.16 o 
   3   1   3      242.80      271.09      7.45 o 
   4   1   3        4.42        2.80      5.47 o 
   5   1   3      442.27      513.89     18.55 o 
   6   1   3     2602.75     2611.24     45.62 o 
   7   1   3      177.69      165.03      9.82 o 
   8   1   3      989.03     1064.18     21.05 o 
   9   1   3      617.25      630.18     20.93 o 
  10   1   3       42.45       27.07     11.99 o 
  11   1   3       23.40       25.59     13.36 o 
  12   1   3       11.67       14.41     13.60 o 
  13   1   3        0.58       33.84     23.60 o 
 -15   2   3      193.10      157.85     23.04 o 
 -14   2   3      181.23      216.57     23.50 o 
 -13   2   3       21.99       14.19     13.80 o 
 -12   2   3      155.59      119.36     18.04 o 
 -11   2   3     3053.60     3452.14     58.91 o 
 -10   2   3     2185.81     1869.15     43.86 o 
  -9   2   3     1082.93     1000.07     28.51 o 
  -8   2   3     7376.37     7702.95    107.28 o 
  -7   2   3        5.70        0.89      8.00 o 
  -6   2   3      396.86      310.24     13.38 o 
  -5   2   3     1111.68     1180.05     21.32 o 
  -4   2   3      141.21       90.68     11.72 o 
  -3   2   3      694.60      756.09     38.71 o 
  -2   2   3    26187.71    26400.78    435.31 o 
  -1   2   3    10611.45    11022.29    135.53 o 
   0   2   3      255.39      240.92      9.59 o 
   1   2   3     1773.26     1484.27     22.08 o 
   2   2   3     1216.31     1193.39     15.23 o 
   3   2   3    10034.32     9796.08    117.71 o 
   4   2   3     1552.57     1465.65     19.44 o 
   5   2   3     1104.18     1056.39     13.33 o 
   6   2   3     2179.08     2271.74     27.16 o 
   7   2   3      747.76      718.90     36.71 o 
   8   2   3      316.31      371.23     13.76 o 
   9   2   3     1620.10     1710.59     31.82 o 
  10   2   3      532.30      528.54     27.10 o 
  11   2   3      300.58      280.50     18.39 o 
  12   2   3       92.28      109.59     24.96 o 
  13   2   3      227.08      255.74     28.66 o 
 -15   3   3      143.54      135.70     28.38 o 
 -14   3   3      103.30      127.96     19.83 o 
 -13   3   3      188.23      150.22     21.82 o 
 -12   3   3      934.31     1097.92     33.21 o 
 -11   3   3       75.66       43.94     13.21 o 
 -10   3   3        5.20       15.12     13.61 o 
  -9   3   3     3074.44     3353.30     63.58 o 
  -8   3   3      895.42      843.75     35.55 o 
  -7   3   3      173.45      213.30     13.18 o 
  -6   3   3    11377.77    11861.80    173.20 o 
  -5   3   3     3253.39     2974.89     41.78 o 
  -4   3   3     1135.26     1231.13     22.09 o 
  -3   3   3     8208.04     8283.91    104.58 o 
  -2   3   3     3334.93     3042.09     39.92 o 
  -1   3   3      652.51      698.33     15.34 o 
   0   3   3     8475.33     7722.74     77.28 o 
   1   3   3      813.45      620.69     47.90 o 
   2   3   3     4601.46     4227.51     32.95 o 
   3   3   3     3284.19     3097.64     30.84 o 
   4   3   3       37.13       27.07      6.47 o 
   5   3   3     1062.15     1155.70     23.09 o 
   6   3   3     2018.06     1967.66     23.02 o 
   7   3   3        3.78        9.19      6.64 o 
   8   3   3      672.33      767.52     18.04 o 
   9   3   3      420.13      438.29     16.96 o 
  10   3   3        6.51       12.89     11.13 o 
  11   3   3       80.92       94.45     12.84 o 
  12   3   3      154.45      118.90     22.05 o 
  13   3   3        9.72       12.42     20.75 o 
 -15   4   3      207.15      169.35     22.68 o 
 -14   4   3      596.70      698.80     43.81 o 
 -13   4   3      173.53      172.97     18.22 o 
 -12   4   3      752.04      723.45     30.92 o 
 -11   4   3     1757.74     1947.32     43.03 o 
 -10   4   3      147.52      130.60     15.63 o 
  -9   4   3      179.76      158.55     15.20 o 
  -8   4   3     6237.85     6238.98     84.80 o 
  -7   4   3      594.45      633.79     59.57 o 
  -6   4   3     6105.17     6554.45     82.62 o 
  -5   4   3    17111.53    17787.20    242.77 o 
  -4   4   3    11466.97    11631.86    162.66 o 
  -3   4   3     5233.44     5247.16     67.48 o 
  -2   4   3     2475.90     2222.72     41.90 o 
  -1   4   3      636.73      636.35     55.93 o 
   0   4   3     1872.52     1602.46     19.33 o 
   1   4   3     3349.76     3057.57     93.63 o 
   2   4   3     2232.24     2000.94     29.09 o 
   3   4   3    19851.77    20096.02    309.89 o 
   4   4   3     3047.51     3052.30     41.27 o 
   5   4   3      411.96      344.05     17.92 o 
   6   4   3     2519.00     2362.39     34.56 o 
   7   4   3     1770.97     1734.35     47.33 o 
   8   4   3       46.05       49.40      9.70 o 
   9   4   3      650.35      815.74     25.28 o 
  10   4   3      962.89      922.23     29.90 o 
  11   4   3      252.71      274.54     25.01 o 
  12   4   3      154.69      162.16     45.82 o 
 -15   5   3      182.42      191.13     36.44 o 
 -14   5   3      108.06      146.28     19.79 o 
 -13   5   3      198.34      193.74     19.52 o 
 -12   5   3      414.28      488.88     23.31 o 
 -11   5   3      175.73      127.28     16.46 o 
 -10   5   3      100.60      132.26     20.71 o 
  -9   5   3      789.49      780.59     29.49 o 
  -8   5   3     1165.18     1190.50     28.48 o 
  -7   5   3      278.93      284.13     17.85 o 
  -6   5   3     4575.57     4776.01     59.14 o 
  -5   5   3     6265.03     6851.07     87.42 o 
  -4   5   3      628.93      644.50     15.68 o 
  -3   5   3     5211.66     5137.11     58.00 o 
  -2   5   3      816.88      836.37     14.85 o 
  -1   5   3     5814.85     5519.12     58.20 o 
   0   5   3     1099.94     1030.98     45.78 o 
   1   5   3     1095.37      976.62     31.03 o 
   2   5   3     3579.82     3643.64     69.41 o 
   3   5   3     7186.91     6795.62    106.49 o 
   4   5   3       16.49        7.93      8.79 o 
   5   5   3     1508.28     1346.14     17.32 o 
   6   5   3      664.33      644.64     19.05 o 
   7   5   3       48.41       40.92     10.68 o 
   8   5   3      117.55      157.05     12.47 o 
   9   5   3      117.98      108.25     11.53 o 
  10   5   3       54.36       63.44     12.75 o 
  11   5   3      122.12      136.90     35.58 o 
  12   5   3      186.92      252.85    112.50 o 
 -15   6   3       83.88       80.04     23.91 o 
 -14   6   3      373.94      344.22     21.44 o 
 -13   6   3      408.87      429.60     22.62 o 
 -12   6   3      301.22      375.73     27.29 o 
 -11   6   3        2.97        2.02     13.91 o 
 -10   6   3      357.55      471.76     21.58 o 
  -9   6   3      484.36      499.74     23.49 o 
  -8   6   3      252.07      266.23     18.42 o 
  -7   6   3     1760.26     1971.41     39.52 o 
  -6   6   3     3231.36     3241.64     43.33 o 
  -5   6   3     1808.38     1778.53     26.26 o 
  -4   6   3     1604.27     1543.52     25.71 o 
  -3   6   3     3577.33     3643.70     43.00 o 
  -2   6   3     1511.24     1426.47     30.79 o 
  -1   6   3      458.90      403.69      9.68 o 
   0   6   3     2832.10     2765.07     32.86 o 
   1   6   3     2435.69     2259.58     41.60 o 
   2   6   3     3077.68     3078.22     51.21 o 
   3   6   3      231.62      186.02     15.05 o 
   4   6   3     2031.12     1972.24     25.30 o 
   5   6   3      657.53      642.54     19.02 o 
   6   6   3      471.04      485.19     18.95 o 
   7   6   3      120.45      117.04      8.23 o 
   8   6   3      845.43      847.99     28.13 o 
   9   6   3      249.54      246.31     14.85 o 
  10   6   3      412.65      471.02     37.17 o 
  11   6   3      304.00      332.98     40.47 o 
  12   6   3      311.28      390.05     92.73 o 
 -14   7   3       75.04       86.37     15.66 o 
 -13   7   3      123.99      141.07     15.53 o 
 -12   7   3      108.86       66.68     14.15 o 
 -11   7   3      315.50      407.66     45.29 o 
 -10   7   3      607.75      539.61     23.27 o 
  -9   7   3       83.92       80.43     16.80 o 
  -8   7   3        3.17        8.99     10.45 o 
  -7   7   3     1239.57     1207.52     29.19 o 
  -6   7   3        5.81       16.13      9.59 o 
  -5   7   3      432.52      413.71     27.44 o 
  -4   7   3     1191.66     1197.57     23.33 o 
  -3   7   3     1581.08     1604.96     22.59 o 
  -2   7   3       67.83       72.16      5.86 o 
  -1   7   3      758.68      688.49     32.33 o 
   0   7   3     2160.78     2126.70     24.53 o 
   1   7   3     2320.92     2048.71     32.87 o 
   2   7   3      641.15      649.38     26.39 o 
   3   7   3      996.80     1018.08     33.69 o 
   4   7   3      484.57      469.65     36.79 o 
   5   7   3      344.58      346.69      9.44 o 
   6   7   3        1.23        1.90      6.64 o 
   7   7   3      975.06     1045.40     24.31 o 
   8   7   3        7.45        7.44      6.29 o 
   9   7   3        1.83        6.33      8.99 o 
  10   7   3       99.67       75.10     24.07 o 
  11   7   3       36.15       85.14     38.90 o 
  12   7   3        0.55       17.47     33.60 o 
 -14   8   3       58.93       30.28     17.65 o 
 -13   8   3       16.99       33.63     12.19 o 
 -12   8   3       74.39       75.04     18.62 o 
 -11   8   3       25.72       13.53     13.25 o 
 -10   8   3      233.84      256.99     36.41 o 
  -9   8   3      195.45      157.38     15.38 o 
  -8   8   3      104.67      103.35     15.78 o 
  -7   8   3     1183.29     1277.22     29.47 o 
  -6   8   3      219.65      224.54     15.83 o 
  -5   8   3      118.64      116.04     11.02 o 
  -4   8   3      525.21      449.38     13.57 o 
  -3   8   3       39.05       57.83      8.64 o 
  -2   8   3      381.47      381.59     12.16 o 
  -1   8   3       36.30       26.17      6.66 o 
   0   8   3       20.23       20.28      4.78 o 
   1   8   3      463.26      487.08      8.33 o 
   2   8   3      239.57      217.09     21.27 o 
   3   8   3      495.29      401.19     37.25 o 
   4   8   3       81.06       97.74     20.86 o 
   5   8   3       31.14       56.71     20.58 o 
   6   8   3      230.84      236.09     27.19 o 
   7   8   3      123.84      129.69     17.20 o 
   8   8   3      208.97      245.34     19.61 o 
   9   8   3        0.64        1.52     13.85 o 
  10   8   3       12.03        5.24     28.81 o 
  11   8   3       48.46       61.49     32.47 o 
 -14   9   3       17.24       27.98     22.08 o 
 -13   9   3        0.42        9.58     15.61 o 
 -12   9   3       68.07      101.64     24.83 o 
 -11   9   3        9.15       30.54     16.62 o 
 -10   9   3       31.80       35.40     14.04 o 
  -9   9   3     1064.63     1085.30     29.13 o 
  -8   9   3       79.21       59.56     12.19 o 
  -7   9   3      951.03      893.12     45.21 o 
  -6   9   3      314.11      331.79     18.65 o 
  -5   9   3      111.62      123.16     10.50 o 
  -4   9   3      195.91      209.54     12.96 o 
  -3   9   3      118.65      104.53     14.38 o 
  -2   9   3      148.23      154.48     15.81 o 
  -1   9   3      852.04      931.38     32.14 o 
   0   9   3       15.95        7.18      4.58 o 
   1   9   3      270.73      270.54      7.28 o 
   2   9   3      670.57      602.65     22.50 o 
   3   9   3     1404.80     1306.91     43.84 o 
   4   9   3        2.72       16.46     20.77 o 
   5   9   3      412.60      468.25     44.90 o 
   6   9   3      470.64      512.27     31.07 o 
   7   9   3      349.77      270.45     31.03 o 
   8   9   3       12.35       -1.75     10.15 o 
   9   9   3       10.37       30.92     26.13 o 
  10   9   3        0.87       24.30     47.04 o 
  11   9   3       10.91       34.05     31.68 o 
 -13  10   3        1.26       -5.57     18.85 o 
 -12  10   3       77.74       74.53     20.78 o 
 -11  10   3      318.47      358.01     26.91 o 
 -10  10   3      166.45      150.40     17.46 o 
  -9  10   3      104.85       76.51     17.02 o 
  -8  10   3     1352.09     1325.99     36.46 o 
  -7  10   3      454.15      479.76     23.97 o 
  -6  10   3       94.30       99.20     11.67 o 
  -5  10   3     1758.92     1723.82     27.71 o 
  -4  10   3      310.76      321.47     16.68 o 
  -3  10   3      330.43      404.61     34.81 o 
  -2  10   3      705.81      641.06     22.54 o 
  -1  10   3     1415.29     1501.15     40.05 o 
   0  10   3      899.51      965.44     21.81 o 
   1  10   3      322.48      332.08      9.44 o 
   2  10   3        3.62      -12.90     13.77 o 
   3  10   3      756.59      777.52     58.65 o 
   4  10   3       70.03       46.45     17.53 o 
   5  10   3      723.94      724.07     46.28 o 
   6  10   3      319.52      370.56     30.12 o 
   7  10   3      329.10      384.78     32.48 o 
   8  10   3      145.27      206.59     33.12 o 
   9  10   3      238.89      259.60     39.85 o 
  10  10   3      302.31      295.93     45.60 o 
 -12  11   3      198.12      163.38     33.05 o 
 -11  11   3      149.08      113.48     18.37 o 
 -10  11   3      297.72      302.62     20.11 o 
  -9  11   3      383.90      402.85     20.03 o 
  -8  11   3      368.58      346.61     19.31 o 
  -7  11   3        6.29       -6.34      9.05 o 
  -6  11   3        2.22        3.15      8.40 o 
  -5  11   3        4.51       -0.61      8.35 o 
  -4  11   3     1000.08     1073.41     24.14 o 
  -3  11   3     1449.23     1424.69     44.15 o 
  -2  11   3      839.45      899.56     24.34 o 
  -1  11   3      843.85      854.01     21.56 o 
   0  11   3      316.24      349.17     16.05 o 
   1  11   3        9.76       11.68      7.02 o 
   2  11   3      637.01      608.23     32.06 o 
   3  11   3       85.15       71.59     15.92 o 
   4  11   3      317.55      253.40     22.15 o 
   5  11   3      625.55      658.94     43.22 o 
   6  11   3      100.98       79.99     51.96 o 
   7  11   3      229.94      228.35     30.43 o 
   8  11   3      228.22      233.29     36.10 o 
   9  11   3      200.16      193.93     38.93 o 
  10  11   3       38.90       71.59     36.27 o 
 -12  12   3       24.00      -11.74     25.65 o 
 -11  12   3       90.99       75.46     23.45 o 
 -10  12   3      619.56      601.61     48.60 o 
  -9  12   3      726.37      673.76     22.87 o 
  -8  12   3      317.84      321.82     18.29 o 
  -7  12   3      893.97      929.81     29.94 o 
  -6  12   3      925.14      960.91     27.64 o 
  -5  12   3      105.08      111.54     12.24 o 
  -4  12   3        5.58       26.31     13.15 o 
  -3  12   3     1038.16     1035.86     28.01 o 
  -2  12   3     1823.91     1822.54     31.69 o 
  -1  12   3     1569.33     1464.08     31.39 o 
   0  12   3      786.35      848.21     16.43 o 
   1  12   3     1785.93     1735.91     25.61 o 
   2  12   3      277.07      250.18     27.24 o 
   3  12   3       11.34       21.88     20.78 o 
   4  12   3      324.33      409.75     30.29 o 
   5  12   3     1080.56     1051.89     41.06 o 
   6  12   3      429.83      530.84     70.78 o 
   7  12   3      284.25      268.07     40.24 o 
   8  12   3      303.83      360.47     49.99 o 
   9  12   3       48.30       47.16     38.01 o 
 -11  13   3       46.78       67.81     22.93 o 
 -10  13   3      302.61      285.21     42.22 o 
  -9  13   3      167.46      159.09     13.65 o 
  -8  13   3      253.20      264.45     31.15 o 
  -7  13   3      517.19      535.34     28.30 o 
  -6  13   3      286.67      304.34     28.43 o 
  -5  13   3      773.12      765.25     24.13 o 
  -4  13   3      511.89      516.10     27.84 o 
  -3  13   3      415.87      443.35     21.20 o 
  -2  13   3      297.18      287.35     19.55 o 
  -1  13   3      371.36      338.90     16.16 o 
   0  13   3      435.26      493.66     22.64 o 
   1  13   3      495.24      468.97     15.73 o 
   2  13   3      221.54      181.73     10.80 o 
   3  13   3      122.39      118.40     27.41 o 
   4  13   3      386.48      378.53     58.24 o 
   5  13   3      174.18      252.94     30.27 o 
   6  13   3      159.50      186.27     26.55 o 
   7  13   3      221.58      254.26     35.11 o 
   8  13   3       12.15        9.82     24.88 o 
 -10  14   3       52.52       62.61     31.18 o 
  -9  14   3      335.51      346.31     44.55 o 
  -8  14   3      208.36      183.43     18.79 o 
  -7  14   3      695.59      707.80     41.58 o 
  -6  14   3      812.10      881.36     44.42 o 
  -5  14   3      150.78      147.19     20.37 o 
  -4  14   3      234.24      271.47     21.78 o 
  -3  14   3       26.26       26.33     11.05 o 
  -2  14   3       34.77       38.22     11.35 o 
  -1  14   3      468.88      440.51     18.66 o 
   0  14   3      389.00      431.99     16.27 o 
   1  14   3       74.85       72.03     12.93 o 
   2  14   3      289.31      260.79     16.57 o 
   3  14   3       93.67      102.03     28.17 o 
   4  14   3      292.62      311.28     43.23 o 
   5  14   3      517.35      681.81     77.05 o 
   6  14   3      110.45      130.69     29.68 o 
   7  14   3      325.80      311.03     49.70 o 
   8  14   3      185.53      181.43     68.54 o 
  -9  15   3        7.81      -11.85     34.89 o 
  -8  15   3        0.37       -1.25     19.50 o 
  -7  15   3      193.99      145.50     19.65 o 
  -6  15   3        6.75       14.56     15.97 o 
  -5  15   3       55.83       49.56     18.14 o 
  -4  15   3      371.59      380.94     18.74 o 
  -3  15   3      210.11      254.10     19.41 o 
  -2  15   3       99.72       94.44     11.02 o 
  -1  15   3       19.60       23.23      8.72 o 
   0  15   3       53.67       49.33     12.48 o 
   1  15   3       34.78       30.39      8.18 o 
   2  15   3        1.22       20.18     18.98 o 
   3  15   3        6.63       17.02     38.08 o 
   4  15   3      243.98      235.93     31.88 o 
   6  15   3        3.44      -17.14     24.97 o 
  -8  16   3        1.79       -2.22     28.93 o 
  -7  16   3       12.86       -1.75     17.99 o 
  -6  16   3       21.07       25.24     17.01 o 
  -5  16   3        1.70        8.47     15.89 o 
  -4  16   3        8.34        9.35     11.76 o 
  -3  16   3        4.49       20.95     12.65 o 
  -2  16   3        6.26       14.40     10.96 o 
  -1  16   3        4.94       -2.26     14.62 o 
   0  16   3       20.25       24.39     10.10 o 
   1  16   3       30.48       52.99     27.40 o 
   2  16   3       28.34       50.62     34.05 o 
   3  16   3        6.59       77.48     25.11 o 
   4  16   3        2.02      -29.57     44.80 o 
   5  16   3        1.67        0.82     26.91 o 
  -6  17   3       35.18       26.84     13.53 o 
  -5  17   3        0.22       19.17     13.30 o 
  -4  17   3        0.07        8.99     16.42 o 
  -3  17   3        9.93       -1.96     12.22 o 
  -2  17   3       26.84       24.31     15.06 o 
  -1  17   3       11.42       16.08     12.47 o 
   0  17   3       31.32       -0.88     34.87 o 
   1  17   3        8.03       63.85     26.24 o 
   2  17   3        6.76        4.41     26.13 o 
   3  17   3        0.06        9.69     25.69 o 
  -3  18   3       90.18       82.28     22.81 o 
  -2  18   3       65.11       67.80     17.01 o 
  -1  18   3        9.77       -2.98     26.92 o 
   0  18   3       12.93       11.90     19.83 o 
 -16   0   4      274.73      218.55     43.07 o 
 -15   0   4      464.89      573.04     45.28 o 
 -14   0   4      240.56      226.27     27.91 o 
 -13   0   4      447.64      536.21     33.40 o 
 -12   0   4      508.81      681.27     45.76 o 
 -11   0   4      165.12      106.16     21.68 o 
 -10   0   4     2376.07     2519.91     75.39 o 
  -9   0   4     9510.76     9310.95    355.24 o 
  -8   0   4     4754.42     4328.29    139.77 o 
  -7   0   4       15.09       25.45     26.21 o 
  -6   0   4      579.20      518.45     28.57 o 
  -5   0   4     5812.20     5033.59    105.18 o 
  -4   0   4      905.39      863.48     71.23 o 
  -3   0   4    10962.44    12051.87    770.28 o 
  -2   0   4   200834.45   234069.47  14236.07 o 
  -1   0   4   216022.38   237852.91  14533.67 o 
   0   0   4     8194.44     7634.65    135.74 o 
   1   0   4     3268.33     3338.27    100.35 o 
   2   0   4     6339.35     5788.21    158.70 o 
   3   0   4       32.71       29.53      9.33 o 
   4   0   4      384.37      343.24     23.07 o 
   5   0   4     4998.14     4693.21     66.57 o 
   6   0   4     6306.16     6101.18     99.83 o 
   7   0   4      513.74      541.86     30.66 o 
   8   0   4      456.61      575.70     40.54 o 
   9   0   4      128.16      116.66     22.67 o 
  10   0   4      557.55      551.97     34.57 o 
  11   0   4      177.38      250.76     25.71 o 
  12   0   4      604.49      631.64     64.96 o 
 -16   1   4       63.07       46.65     19.28 o 
 -15   1   4      186.95      206.16     22.60 o 
 -14   1   4       72.82       62.93     19.03 o 
 -13   1   4       46.95       87.26     16.99 o 
 -12   1   4       41.80       51.94     13.15 o 
 -11   1   4       96.06       83.23     18.27 o 
 -10   1   4      162.30      102.66     21.18 o 
  -9   1   4       13.33       -7.05     12.66 o 
  -8   1   4      697.08      609.49     28.45 o 
  -7   1   4     1318.77     1101.96     55.80 o 
  -6   1   4      824.42      802.20     24.76 o 
  -5   1   4       82.99       65.52     10.54 o 
  -4   1   4      377.58      408.36     21.60 o 
  -3   1   4     4461.27     4142.19     56.75 o 
  -2   1   4      849.91      839.37     22.45 o 
  -1   1   4     9579.63     9966.58    128.94 o 
   0   1   4        3.43       11.56      6.92 o 
   1   1   4        4.99        5.58      7.06 o 
   2   1   4      356.59      351.34      8.71 o 
   3   1   4     2213.85     2088.75     29.06 o 
   4   1   4      270.31      310.52     16.12 o 
   5   1   4       39.32       50.41      7.50 o 
   6   1   4     1274.32     1215.01     26.08 o 
   7   1   4      141.45      118.29     11.32 o 
   8   1   4      126.65      119.73     11.09 o 
   9   1   4      103.17      101.27     14.40 o 
  10   1   4       74.77       46.12     13.08 o 
  11   1   4        3.08       18.57     15.47 o 
  12   1   4        1.35       -5.56     20.09 o 
 -16   2   4      106.65      113.83     23.33 o 
 -15   2   4      207.45      204.94     22.19 o 
 -14   2   4      259.41      246.77     21.65 o 
 -13   2   4      207.97      218.44     21.36 o 
 -12   2   4      278.45      247.93     20.50 o 
 -11   2   4     2307.16     2133.08     44.27 o 
 -10   2   4     2908.38     3025.35     57.05 o 
  -9   2   4     2738.93     2787.29     55.87 o 
  -8   2   4     1521.34     1386.39     51.79 o 
  -7   2   4     2758.17     2809.23     48.30 o 
  -6   2   4     1147.74      979.32     27.05 o 
  -5   2   4     2822.91     2592.41     39.85 o 
  -4   2   4     1586.13     1389.44     28.46 o 
  -3   2   4     2150.54     2105.63     44.16 o 
  -2   2   4      320.99      336.85     16.49 o 
  -1   2   4       24.81       14.61      6.73 o 
   0   2   4     5874.88     5529.73     64.10 o 
   1   2   4     1021.47     1005.35     24.94 o 
   2   2   4     3368.25     3264.78     33.67 o 
   3   2   4     1174.84     1019.35     40.48 o 
   4   2   4     4572.42     4741.73     86.46 o 
   5   2   4     2100.72     2055.61     27.97 o 
   6   2   4     1450.68     1477.71     27.14 o 
   7   2   4     1487.18     1464.53     29.68 o 
   8   2   4     1994.45     2122.23     44.52 o 
   9   2   4      430.94      364.19     25.54 o 
  10   2   4      179.96      198.96     26.27 o 
  11   2   4      213.92      219.44     29.13 o 
  12   2   4      229.31      243.03     29.41 o 
 -16   3   4        2.64      -29.57     59.58 o 
 -15   3   4       70.42       64.35     21.33 o 
 -14   3   4       94.38       91.94     17.45 o 
 -13   3   4      104.50      107.99     17.83 o 
 -12   3   4       92.75       90.10     16.06 o 
 -11   3   4      395.17      329.52     21.91 o 
 -10   3   4       90.60       91.32     18.34 o 
  -9   3   4        2.55        1.89     15.20 o 
  -8   3   4        0.16       -0.27      9.70 o 
  -7   3   4     2484.99     2802.54     66.53 o 
  -6   3   4     5093.69     5719.34    111.15 o 
  -5   3   4      344.53      396.75     15.14 o 
  -4   3   4       90.33       93.25     10.02 o 
  -3   3   4        3.51       -3.38      8.09 o 
  -2   3   4      127.33      149.35     25.98 o 
  -1   3   4      301.76      342.60     35.56 o 
   0   3   4      179.38      214.07      6.92 o 
   1   3   4      395.32      357.61     31.86 o 
   2   3   4      465.26      428.01      8.37 o 
   3   3   4     1620.15     2042.97     21.09 o 
   4   3   4      953.19     1108.44     18.06 o 
   5   3   4       96.33       63.99     15.28 o 
   6   3   4      124.83      111.87     15.91 o 
   7   3   4      849.10      841.27     25.82 o 
   8   3   4        0.61       -0.60     11.90 o 
   9   3   4       27.26       21.76     14.25 o 
  10   3   4       44.73       69.09     17.04 o 
  11   3   4       30.92       21.26     21.28 o 
  12   3   4        3.28        5.25     22.75 o 
 -15   4   4        1.10       -6.47     15.58 o 
 -14   4   4        3.14        7.20     15.96 o 
 -13   4   4        0.18        6.95     11.81 o 
 -12   4   4       17.86       30.70     15.03 o 
 -11   4   4       17.09       -5.03     11.58 o 
 -10   4   4        0.05        7.78     11.31 o 
  -9   4   4       89.34       82.82     14.29 o 
  -8   4   4       51.24       54.81     12.65 o 
  -7   4   4       15.34        8.88      9.81 o 
  -6   4   4       44.60       60.29     11.22 o 
  -5   4   4      784.51      783.55     24.25 o 
  -4   4   4       25.10       40.81      9.77 o 
  -3   4   4      748.73      784.58     32.32 o 
  -2   4   4      452.44      469.85     24.79 o 
  -1   4   4       20.26       28.43      8.27 o 
   0   4   4      534.74      471.19      8.37 o 
   1   4   4        1.59       11.98      3.36 o 
   2   4   4      182.57      174.17      9.19 o 
   3   4   4     1463.21     1475.10     14.72 o 
   4   4   4       51.05       47.36      8.75 o 
   5   4   4       26.67       32.86     10.07 o 
   6   4   4        5.69       16.34      9.17 o 
   7   4   4       55.96       86.57     14.10 o 
   8   4   4        3.52       23.77     13.52 o 
   9   4   4       33.57       17.43     12.56 o 
  10   4   4        5.45       15.91     18.18 o 
  11   4   4        0.80      -21.24     27.18 o 
  12   4   4        1.98       41.78     29.28 o 
 -15   5   4       20.08       29.12     16.58 o 
 -14   5   4       53.58       84.72     19.28 o 
 -13   5   4        2.97        5.63     15.77 o 
 -12   5   4      245.05      352.18     33.61 o 
 -11   5   4      234.86      166.84     19.96 o 
 -10   5   4        3.19       13.95     15.42 o 
  -9   5   4      318.38      321.80     20.73 o 
  -8   5   4      340.12      412.55     17.69 o 
  -7   5   4      106.19      112.26     13.71 o 
  -6   5   4        0.79        6.91      8.93 o 
  -5   5   4        3.32       21.92      8.36 o 
  -4   5   4     4109.71     4029.09     63.06 o 
  -3   5   4      307.15      351.18     30.01 o 
  -2   5   4      754.59      749.65     24.97 o 
  -1   5   4      601.26      684.92     32.88 o 
   0   5   4     1955.69     1655.78     66.83 o 
   1   5   4     1815.83     1767.40     65.29 o 
   2   5   4       63.36       29.21     19.94 o 
   3   5   4        1.50        2.89      2.46 o 
   4   5   4       37.42       49.95      7.01 o 
   5   5   4        3.03       -3.16      8.42 o 
   6   5   4      570.78      605.12     21.50 o 
   7   5   4       63.14       80.31     14.17 o 
   8   5   4       63.83       57.52     12.20 o 
   9   5   4        6.95       -6.62     14.11 o 
  10   5   4       30.44       28.25     21.76 o 
  11   5   4       16.85       17.05     17.71 o 
  12   5   4        1.82       64.44    133.27 o 
 -15   6   4      163.61      158.12     24.60 o 
 -14   6   4       86.62       85.02     22.21 o 
 -13   6   4      236.48      280.17     38.56 o 
 -12   6   4      305.85      385.34     23.12 o 
 -11   6   4       97.33       65.82     16.85 o 
 -10   6   4       39.55       83.68     14.75 o 
  -9   6   4      589.65      615.78     31.82 o 
  -8   6   4     1649.61     1572.51     40.33 o 
  -7   6   4      126.70      130.38     13.39 o 
  -6   6   4     1790.83     1544.11     36.25 o 
  -5   6   4     6167.06     6385.04     81.37 o 
  -4   6   4     1254.62     1260.20     21.00 o 
  -3   6   4      181.88      163.68     15.70 o 
  -2   6   4     4753.49     4744.61     52.15 o 
  -1   6   4     2147.01     1982.81     40.76 o 
   0   6   4      557.22      513.36     17.72 o 
   1   6   4     1479.04     1611.69     28.05 o 
   2   6   4     9632.15     8274.53    770.14 o 
   3   6   4      457.98      390.10     18.49 o 
   4   6   4       56.58       64.53     16.52 o 
   5   6   4     1209.22     1083.66     17.70 o 
   6   6   4      886.34      895.76     24.30 o 
   7   6   4       24.90        6.83     10.22 o 
   8   6   4      210.56      273.41     16.08 o 
   9   6   4      256.58      224.48     18.60 o 
  10   6   4      290.41      239.42     56.12 o 
  11   6   4       99.15      115.49     40.97 o 
 -15   7   4       35.98       51.24     21.98 o 
 -14   7   4       48.05       48.35     19.04 o 
 -13   7   4       18.20       10.63     16.47 o 
 -12   7   4       27.54       49.77     16.30 o 
 -11   7   4      187.01      170.15     17.55 o 
 -10   7   4      140.37      118.13     18.79 o 
  -9   7   4       39.11       61.51     14.67 o 
  -8   7   4        0.96       13.78     11.66 o 
  -7   7   4      109.03      106.27     13.57 o 
  -6   7   4       32.72       35.40     11.65 o 
  -5   7   4      183.90      205.51     12.30 o 
  -4   7   4      950.87     1036.67     30.32 o 
  -3   7   4     3379.73     3312.36     42.40 o 
  -2   7   4      201.17      237.58      7.55 o 
  -1   7   4        3.41       11.14      6.28 o 
   0   7   4      619.67      700.38     32.46 o 
   1   7   4        0.71        0.88      7.69 o 
   2   7   4      240.06      261.34     18.92 o 
   3   7   4      133.38      131.35     16.04 o 
   4   7   4      147.67      130.30     20.19 o 
   5   7   4      739.68      806.28     42.54 o 
   6   7   4      207.52      197.13      5.63 o 
   7   7   4       12.01       11.43     10.21 o 
   8   7   4        3.21        8.55     12.85 o 
   9   7   4      108.01      111.07     18.14 o 
  10   7   4       65.17       52.67     27.11 o 
  11   7   4        7.91       42.61     36.51 o 
 -14   8   4      232.14      205.73     24.29 o 
 -13   8   4      546.35      555.15     38.29 o 
 -12   8   4      820.97      823.41     34.28 o 
 -11   8   4     1059.69     1111.83     39.44 o 
 -10   8   4      502.05      552.75     28.98 o 
  -9   8   4     1188.41     1298.33     59.32 o 
  -8   8   4     1939.90     2030.93     41.37 o 
  -7   8   4     5452.37     5617.53     80.44 o 
  -6   8   4     3283.76     3261.91     59.33 o 
  -5   8   4     2638.25     2653.40     43.48 o 
  -4   8   4     2228.92     2339.60     34.26 o 
  -3   8   4     2473.97     2398.60     36.32 o 
  -2   8   4     1498.52     1427.23     21.30 o 
  -1   8   4     1250.57     1213.27     21.77 o 
   0   8   4     2890.42     2727.11     26.40 o 
   1   8   4     3997.46     3865.98     60.59 o 
   2   8   4     2782.11     2694.54     57.06 o 
   3   8   4     2379.58     2244.73     46.25 o 
   4   8   4     3315.95     3224.80     63.25 o 
   5   8   4     1539.52     1524.71     51.92 o 
   6   8   4      965.47      990.96     51.22 o 
   7   8   4      819.15      841.24     58.24 o 
   8   8   4      764.90      768.84     31.39 o 
   9   8   4      892.51      816.52     79.75 o 
  10   8   4      448.45      451.86     50.12 o 
  11   8   4      229.46      165.23     40.54 o 
 -14   9   4        3.35       -3.59     19.73 o 
 -13   9   4       58.56       41.78     22.69 o 
 -12   9   4       44.76       23.25     18.86 o 
 -11   9   4       92.32      114.73     21.87 o 
 -10   9   4       99.69       85.67     15.67 o 
  -9   9   4      194.61      231.81     20.75 o 
  -8   9   4      214.75      273.48     36.08 o 
  -7   9   4       86.68       69.50     13.92 o 
  -6   9   4        0.66       -1.76     11.25 o 
  -5   9   4      335.72      334.70     19.34 o 
  -4   9   4      422.22      468.80     16.99 o 
  -3   9   4      191.84      209.99     11.24 o 
  -2   9   4      188.56      244.93     22.47 o 
  -1   9   4      261.39      310.42     12.48 o 
   0   9   4      165.08      176.26      7.67 o 
   1   9   4      430.78      427.83     34.42 o 
   2   9   4        0.87      -11.99     19.48 o 
   3   9   4      480.27      585.67     32.38 o 
   4   9   4       86.20       60.07     16.13 o 
   5   9   4       46.78       59.05     19.46 o 
   6   9   4       57.57       80.67     23.68 o 
   7   9   4       30.56       39.73     25.64 o 
   8   9   4       12.17       45.59     35.47 o 
   9   9   4       28.28       47.46     28.25 o 
  10   9   4       12.94       24.66     24.80 o 
 -13  10   4      293.85      314.46     30.41 o 
 -12  10   4      352.03      410.10     24.69 o 
 -11  10   4      565.40      595.92     28.65 o 
 -10  10   4      672.49      679.43     32.02 o 
  -9  10   4      436.92      520.61     25.10 o 
  -8  10   4        4.62       14.16     10.97 o 
  -7  10   4      312.13      312.89     18.32 o 
  -6  10   4      712.46      782.39     27.84 o 
  -5  10   4     1140.20     1135.90     30.65 o 
  -4  10   4     1714.57     1835.66     28.07 o 
  -3  10   4     2131.59     2185.73     38.84 o 
  -2  10   4     1607.53     1617.19     36.05 o 
  -1  10   4     1366.32     1481.78     61.52 o 
   0  10   4     2923.26     3052.68     35.40 o 
   1  10   4     2170.30     2112.22     60.39 o 
   2  10   4     1699.84     1527.95    180.15 o 
   3  10   4      675.67      713.63     45.39 o 
   4  10   4      256.22      246.63     38.97 o 
   5  10   4       13.79        5.86     15.06 o 
   6  10   4      309.10      306.79     29.71 o 
   7  10   4      589.69      526.98     57.56 o 
   8  10   4      316.76      326.57     64.51 o 
   9  10   4      329.00      309.77     37.34 o 
  10  10   4      283.76      282.95     39.05 o 
 -13  11   4       54.16       55.05     20.61 o 
 -12  11   4       69.74       79.03     19.24 o 
 -11  11   4        5.85       19.11     17.37 o 
 -10  11   4       11.93       23.57     15.75 o 
  -9  11   4       42.76       18.32     13.22 o 
  -8  11   4      116.59       75.14     18.84 o 
  -7  11   4       77.02       86.56     15.67 o 
  -6  11   4      500.54      540.75     16.52 o 
  -5  11   4      943.65      985.20     23.03 o 
  -4  11   4       81.78       88.65     12.00 o 
  -3  11   4      566.60      644.72     21.34 o 
  -2  11   4      259.86      304.68     21.31 o 
  -1  11   4       34.21       29.14      8.09 o 
   0  11   4       74.12       70.29      8.50 o 
   1  11   4        3.75       17.18      9.12 o 
   2  11   4      174.38      173.82     21.52 o 
   3  11   4      194.75      165.23     22.80 o 
   4  11   4      249.86      190.39     47.93 o 
   5  11   4       90.93      105.42     25.47 o 
   6  11   4        0.34       -3.72     16.86 o 
   7  11   4       14.85       -7.41     24.51 o 
   8  11   4       24.85       -0.96     48.16 o 
   9  11   4        0.27        0.10     22.92 o 
 -12  12   4        2.41        3.57     15.94 o 
 -11  12   4        7.92       17.71     14.29 o 
 -10  12   4       13.69       15.99     14.25 o 
  -9  12   4        5.17        9.09     11.57 o 
  -8  12   4       92.40       57.25     12.92 o 
  -7  12   4       58.74       60.41     14.79 o 
  -6  12   4       45.94       71.63     13.09 o 
  -5  12   4       76.51       97.84     14.43 o 
  -4  12   4      101.41      102.37     13.23 o 
  -3  12   4      362.74      385.89     25.99 o 
  -2  12   4      100.72       91.94     13.48 o 
  -1  12   4        0.24       -3.69      7.04 o 
   0  12   4      339.97      360.53     18.90 o 
   1  12   4      131.38      156.04     24.32 o 
   2  12   4       25.75       30.08     19.62 o 
   3  12   4      256.87      230.29     31.32 o 
   4  12   4       78.03      128.22     32.92 o 
   6  12   4        1.76       43.45     44.80 o 
   7  12   4        0.13        7.26     19.60 o 
   8  12   4       12.63       28.72     25.70 o 
   9  12   4        0.25       30.91     52.86 o 
 -11  13   4       14.27        6.92     16.20 o 
 -10  13   4       40.13       24.87     16.77 o 
  -9  13   4        8.66       25.27     11.44 o 
  -8  13   4       30.59       47.59     13.87 o 
  -7  13   4       30.82       31.15     15.94 o 
  -6  13   4       14.48       14.04     10.59 o 
  -5  13   4       12.39        9.59     13.43 o 
  -4  13   4       38.04       37.15     12.18 o 
  -3  13   4       89.53       95.03     15.19 o 
  -2  13   4        0.27       -7.64     10.91 o 
  -1  13   4       10.55       13.09      7.87 o 
   0  13   4       14.39       10.45      5.54 o 
   1  13   4        2.79       -0.24     21.09 o 
   2  13   4        9.73      -16.15     26.83 o 
   3  13   4        0.52        1.79     32.25 o 
   4  13   4        9.00       -1.37     30.01 o 
   5  13   4        0.32      -17.82     22.06 o 
   6  13   4        7.51       -4.48     42.11 o 
   7  13   4       17.14        0.63     25.48 o 
   8  13   4       14.30      -15.65     32.53 o 
 -10  14   4       82.70       77.01     25.43 o 
  -9  14   4      132.41      106.13     13.95 o 
  -8  14   4      115.53      100.49     16.20 o 
  -7  14   4       80.90       74.02     19.75 o 
  -6  14   4      197.77      203.20     19.36 o 
  -5  14   4      286.75      274.63     20.18 o 
  -4  14   4      105.02      119.76     18.44 o 
  -3  14   4       47.24       46.87     12.11 o 
  -2  14   4       89.13       75.11     15.14 o 
  -1  14   4       58.76       59.54      9.58 o 
   0  14   4       55.59       45.80     11.84 o 
   1  14   4      181.48      170.92     24.38 o 
   2  14   4      322.29      381.28     92.73 o 
   3  14   4      217.20      215.15     35.39 o 
   4  14   4      144.72      136.63     51.52 o 
   5  14   4      101.76      109.24     42.11 o 
   6  14   4      135.25      129.46     57.79 o 
   7  14   4      125.83      113.98     53.98 o 
  -9  15   4       17.69       22.08     16.48 o 
  -8  15   4        3.87        2.76     16.62 o 
  -7  15   4        0.15        4.10     18.08 o 
  -6  15   4       35.54       53.39     22.09 o 
  -5  15   4       45.79       49.46     16.10 o 
  -4  15   4       58.91       84.63     15.79 o 
  -3  15   4      177.06      179.79     17.29 o 
  -2  15   4       23.18       37.15     11.17 o 
  -1  15   4        1.50       -1.11     11.51 o 
   0  15   4       13.55        8.20      9.71 o 
   1  15   4        5.49       -6.47     18.24 o 
   2  15   4       12.25       11.65     36.73 o 
   3  15   4        0.63       -9.81     21.00 o 
   4  15   4       35.54       23.70     31.51 o 
   5  15   4        5.28       34.21     33.71 o 
   6  15   4        0.65        5.82     38.53 o 
  -8  16   4       98.71       67.42     27.02 o 
  -7  16   4      254.21      198.53     32.59 o 
  -6  16   4      301.53      278.41     31.95 o 
  -5  16   4       79.47       84.57     19.80 o 
  -4  16   4      282.20      228.94     22.52 o 
  -3  16   4      519.88      494.42     27.76 o 
  -2  16   4      157.58      138.10     15.19 o 
  -1  16   4      195.94      157.77     17.14 o 
   0  16   4      544.63      571.83     53.66 o 
   1  16   4      291.60      232.57     32.92 o 
   2  16   4      105.85      127.28     27.46 o 
   3  16   4      348.83      218.61     62.72 o 
   4  16   4      255.80      237.60     42.93 o 
  -6  17   4      114.98       98.50     20.18 o 
  -5  17   4       43.62       31.70     14.04 o 
  -4  17   4        5.00        3.35     11.93 o 
  -3  17   4       39.63       19.39     13.33 o 
  -2  17   4       63.98       75.76     17.78 o 
  -1  17   4        1.10       86.91     58.68 o 
   0  17   4       20.60        4.00     27.23 o 
   1  17   4       93.47       75.18     28.93 o 
   2  17   4        2.17       -0.78     36.29 o 
  -2  18   4       98.21      136.63     47.48 o 
 -16   1   5        9.80       12.43     18.10 o 
 -15   1   5       53.46       38.37     18.92 o 
 -14   1   5       40.84       19.21     16.32 o 
 -13   1   5       10.65       18.57     15.33 o 
 -12   1   5      946.69      885.51     30.74 o 
 -11   1   5     1115.16     1089.79     44.78 o 
 -10   1   5      288.09      382.09     29.29 o 
  -9   1   5     1689.18     1576.39     44.93 o 
  -8   1   5     1416.61     1433.74     41.38 o 
  -7   1   5      262.15      314.68     19.65 o 
  -6   1   5       34.34       55.73     10.80 o 
  -5   1   5      473.55      505.74     30.33 o 
  -4   1   5     3393.32     3143.12     51.55 o 
  -3   1   5       23.00       -7.92     13.64 o 
  -2   1   5     4866.29     4488.10     56.32 o 
  -1   1   5      233.31      255.50     11.14 o 
   0   1   5      220.22      223.31     10.98 o 
   1   1   5       59.09       48.22      9.35 o 
   2   1   5     1028.63      883.98     14.02 o 
   3   1   5        5.88       13.11      4.84 o 
   4   1   5       79.42       85.05      8.95 o 
   5   1   5      343.16      349.03     12.64 o 
   6   1   5      209.86      184.68     16.80 o 
   7   1   5      112.61      106.88     13.00 o 
   8   1   5        2.46        5.22     13.71 o 
   9   1   5      338.50      357.89     27.36 o 
  10   1   5       74.25       84.99     22.43 o 
  11   1   5       48.99       32.78     26.76 o 
 -16   2   5      100.67       97.08     20.11 o 
 -15   2   5       39.84       33.01     19.03 o 
 -14   2   5      169.25      181.39     20.85 o 
 -13   2   5      340.48      310.33     27.99 o 
 -12   2   5      157.69      102.10     16.92 o 
 -11   2   5       36.69      -10.80     12.95 o 
 -10   2   5        7.24       14.59     15.39 o 
  -9   2   5      699.36      641.17     30.00 o 
  -8   2   5       48.25       77.89     13.50 o 
  -7   2   5      254.25      225.02     22.16 o 
  -6   2   5     2777.35     2736.71     44.99 o 
  -5   2   5     2858.06     2728.33     44.33 o 
  -4   2   5      997.97      945.34     33.82 o 
  -3   2   5     1038.93      961.80     21.27 o 
  -2   2   5      292.83      393.82     18.82 o 
  -1   2   5      529.32      560.91     14.92 o 
   0   2   5      395.52      409.78     13.97 o 
   1   2   5      573.26      544.60     22.80 o 
   2   2   5      551.08      555.98     10.55 o 
   3   2   5       30.08       27.30      5.08 o 
   4   2   5        1.28       16.37      7.52 o 
   5   2   5     1247.98     1271.00     26.02 o 
   6   2   5      424.86      451.65     24.47 o 
   7   2   5     1579.44     1669.06     71.99 o 
   8   2   5      934.75     1017.90     39.04 o 
   9   2   5       22.16       19.76     15.90 o 
  10   2   5       17.35      -11.96     22.40 o 
  11   2   5       54.98       15.07     25.94 o 
 -16   3   5      129.63      157.60     30.52 o 
 -15   3   5      353.27      297.70     24.61 o 
 -14   3   5      179.17      163.95     21.33 o 
 -13   3   5      248.71      353.52     27.40 o 
 -12   3   5      603.25      545.88     27.37 o 
 -11   3   5      495.64      501.07     27.16 o 
 -10   3   5      232.75      241.54     21.24 o 
  -9   3   5     1343.70     1205.11     71.32 o 
  -8   3   5     3024.38     3033.34     79.98 o 
  -7   3   5     3060.11     3111.77     59.20 o 
  -6   3   5     3820.03     3834.51     77.20 o 
  -5   3   5     8900.49     8997.67    137.40 o 
  -4   3   5     1666.77     1384.62     25.50 o 
  -3   3   5      833.66      887.58     26.19 o 
  -2   3   5     5264.23     4822.46     56.86 o 
  -1   3   5     2090.58     1820.32     30.20 o 
   0   3   5     2414.41     2565.96     33.29 o 
   1   3   5     6834.45     6537.01     88.64 o 
   2   3   5     7608.82     7034.21    114.08 o 
   3   3   5     2239.44     2309.21     27.71 o 
   4   3   5     2177.81     2096.91     36.38 o 
   5   3   5     2360.61     2254.21     38.02 o 
   6   3   5     2084.86     2027.43     46.17 o 
   7   3   5      214.99      248.03     17.47 o 
   8   3   5      523.67      505.51     23.92 o 
   9   3   5     1078.05     1058.68     31.24 o 
  10   3   5      288.45      317.87     80.63 o 
  11   3   5      109.37       61.81     39.72 o 
 -16   4   5       72.70       62.47     22.45 o 
 -15   4   5       40.56       47.75     21.56 o 
 -14   4   5      112.48      132.32     20.32 o 
 -13   4   5      602.92      673.38     35.20 o 
 -12   4   5      111.69       76.56     18.45 o 
 -11   4   5       19.77       20.13     15.14 o 
 -10   4   5      580.73      534.21     22.93 o 
  -9   4   5      430.91      418.57     24.43 o 
  -8   4   5       13.07       30.52     12.35 o 
  -7   4   5     1167.29     1156.63     31.42 o 
  -6   4   5     6253.42     6927.72     98.59 o 
  -5   4   5     1804.91     1632.05     30.97 o 
  -4   4   5      806.20      718.71     43.71 o 
  -3   4   5     1758.86     1756.77     28.47 o 
  -2   4   5      312.68      229.96     12.54 o 
  -1   4   5       10.19       15.02      5.35 o 
   0   4   5       63.99       76.52      7.11 o 
   1   4   5     7105.97     7030.21     99.05 o 
   2   4   5      926.70     1049.08     31.77 o 
   3   4   5     1721.16     1901.28     22.34 o 
   4   4   5       12.80       11.39      6.13 o 
   5   4   5      986.32     1047.13     24.52 o 
   6   4   5       44.19       29.94     11.74 o 
   7   4   5       47.84       76.44     11.58 o 
   8   4   5      253.69      282.04     27.94 o 
   9   4   5      125.60      147.21     19.84 o 
  10   4   5       21.11       20.60     16.96 o 
  11   4   5      110.46      105.14     33.33 o 
 -15   5   5      424.72      417.87     34.56 o 
 -14   5   5      445.41      464.69     36.14 o 
 -13   5   5      396.34      551.72     33.15 o 
 -12   5   5      488.82      511.25     35.89 o 
 -11   5   5      276.18      276.58     28.12 o 
 -10   5   5      256.74      237.43     21.30 o 
  -9   5   5      689.59      655.94     25.32 o 
  -8   5   5     3237.84     3180.24     52.00 o 
  -7   5   5      793.43      772.73     25.83 o 
  -6   5   5     6716.30     7037.17    113.20 o 
  -5   5   5     5463.19     5416.07     78.40 o 
  -4   5   5     3615.77     3527.26     66.36 o 
  -3   5   5     1798.22     1761.27     28.04 o 
  -2   5   5     5835.31     5604.88     72.22 o 
  -1   5   5     1446.89     1300.49     23.99 o 
   0   5   5     4385.29     4290.11     49.85 o 
   1   5   5     5251.83     5408.92    109.95 o 
   2   5   5     6046.55     5970.49     86.28 o 
   3   5   5     4160.84     4331.45     45.45 o 
   4   5   5     1488.48     1526.64     31.49 o 
   5   5   5     1599.78     1509.57     23.65 o 
   6   5   5      899.45      868.28     21.60 o 
   7   5   5      301.05      279.43     22.21 o 
   8   5   5      245.63      269.33     22.40 o 
   9   5   5      410.34      431.99     24.60 o 
  10   5   5      294.00      348.42     61.68 o 
  11   5   5      191.98      171.57     49.28 o 
 -15   6   5      162.52      160.66     20.95 o 
 -14   6   5      153.51      148.38     21.83 o 
 -13   6   5       70.22       82.51     19.71 o 
 -12   6   5      271.34      261.02     25.36 o 
 -11   6   5      377.30      333.40     30.94 o 
 -10   6   5       73.04       61.03     14.78 o 
  -9   6   5        1.69        9.42     13.30 o 
  -8   6   5      270.85      257.08     18.06 o 
  -7   6   5      294.37      322.59     20.89 o 
  -6   6   5       59.39       38.03     10.09 o 
  -5   6   5       12.16       21.75      9.27 o 
  -4   6   5     1935.78     1821.56     31.95 o 
  -3   6   5      513.44      558.79     19.38 o 
  -2   6   5      193.90      209.51      9.10 o 
  -1   6   5        4.32        0.64      6.34 o 
   0   6   5      893.73      795.50     94.49 o 
   1   6   5        7.90        3.43     11.23 o 
   2   6   5      490.21      477.62      8.17 o 
   3   6   5      539.58      520.91    105.39 o 
   4   6   5      241.38      258.20     24.88 o 
   5   6   5        6.28       13.56      5.70 o 
   6   6   5      179.50      180.06     14.25 o 
   7   6   5       69.31       77.94     12.06 o 
   8   6   5       28.80       20.11      9.64 o 
   9   6   5        6.71       12.66      9.44 o 
  10   6   5       76.56       69.79     24.26 o 
  11   6   5       50.97       51.52     43.90 o 
 -15   7   5        6.78       24.97     16.27 o 
 -14   7   5      194.19      199.47     23.17 o 
 -13   7   5      173.50      140.04     21.01 o 
 -12   7   5       64.19      116.20     19.72 o 
 -11   7   5       14.69        8.51     14.66 o 
 -10   7   5      417.88      439.57     26.17 o 
  -9   7   5      100.92       87.92     18.65 o 
  -8   7   5      258.82      229.12     22.65 o 
  -7   7   5      685.70      802.37     37.22 o 
  -6   7   5     1284.79     1215.64     38.23 o 
  -5   7   5       29.00       40.18      9.80 o 
  -4   7   5     1216.63     1188.11     35.85 o 
  -3   7   5        9.83       29.62      8.75 o 
  -2   7   5       68.57       76.25      8.59 o 
  -1   7   5       70.96       91.99      6.82 o 
   0   7   5     2619.41     2371.86     45.93 o 
   1   7   5      853.83      942.36     32.24 o 
   2   7   5      537.39      478.07    102.30 o 
   3   7   5      314.30      288.90     22.39 o 
   4   7   5      903.93      967.38     36.35 o 
   5   7   5       76.20       64.37     18.75 o 
   6   7   5       95.48       79.06     19.69 o 
   7   7   5      439.01      415.93     22.78 o 
   8   7   5      235.33      235.89     18.71 o 
   9   7   5       95.95       85.67     27.47 o 
  10   7   5      165.68      153.17     29.24 o 
 -14   8   5       19.73        2.68     18.01 o 
 -13   8   5        0.35        3.76     17.36 o 
 -12   8   5       50.17       47.24     18.71 o 
 -11   8   5        3.13       13.46     16.89 o 
 -10   8   5      161.27      120.67     17.00 o 
  -9   8   5      215.90      214.53     21.28 o 
  -8   8   5        1.98       -2.24     14.46 o 
  -7   8   5      261.84      258.44     31.76 o 
  -6   8   5      190.02      266.35     22.78 o 
  -5   8   5       20.45       12.65     13.16 o 
  -4   8   5      740.36      704.34     24.16 o 
  -3   8   5       13.00        7.76      8.80 o 
  -2   8   5       22.51       25.26      7.58 o 
  -1   8   5      228.05      229.11     17.51 o 
   0   8   5        6.27       17.01     16.90 o 
   1   8   5       30.17       29.54     10.78 o 
   2   8   5        8.62       10.72     17.93 o 
   3   8   5       14.18       48.35     18.96 o 
   4   8   5      145.67      128.70     27.33 o 
   5   8   5      147.55      123.31     22.25 o 
   6   8   5      172.06      187.16     26.04 o 
   7   8   5      104.33      112.91     30.29 o 
   8   8   5        2.17       -6.65     19.59 o 
   9   8   5        0.91       12.70     25.97 o 
  10   8   5        0.03      -13.34     29.06 o 
 -14   9   5        7.66       22.55     30.95 o 
 -13   9   5        8.57       31.13     18.64 o 
 -12   9   5       27.24       57.05     19.01 o 
 -11   9   5        0.87       16.41     19.17 o 
 -10   9   5       22.79       30.57     14.44 o 
  -9   9   5      204.77      195.69     18.54 o 
  -8   9   5      185.47      203.88     17.77 o 
  -7   9   5        9.88       14.78     11.59 o 
  -6   9   5      852.83      893.85     36.00 o 
  -5   9   5      856.97      883.89     34.13 o 
  -4   9   5       54.93       79.67     10.57 o 
  -3   9   5       30.42       24.53      7.46 o 
  -2   9   5     1928.75     1959.35     25.72 o 
  -1   9   5      464.80      467.53     16.03 o 
   0   9   5       12.30        0.00     12.16 o 
   1   9   5       54.27       78.56     10.91 o 
   2   9   5      110.65      132.77     20.37 o 
   3   9   5        6.48      -16.34     16.34 o 
   4   9   5      170.81      153.57     22.83 o 
   5   9   5       73.70       42.89     22.61 o 
   6   9   5      372.58      415.92     33.64 o 
   7   9   5       67.72       52.81     31.04 o 
   8   9   5        3.84        5.42     24.87 o 
   9   9   5       51.87        2.69     36.29 o 
  10   9   5        0.96        9.19     30.01 o 
 -13  10   5      171.21      157.81     26.06 o 
 -12  10   5      122.63      107.12     21.95 o 
 -11  10   5       50.28       68.02     19.00 o 
 -10  10   5      187.15      159.49     19.63 o 
  -9  10   5       17.03       51.56     13.77 o 
  -8  10   5     1075.15     1072.91     33.24 o 
  -7  10   5      712.42      757.13     24.56 o 
  -6  10   5      357.99      380.41     22.54 o 
  -5  10   5       25.81       19.82      9.09 o 
  -4  10   5       18.44       24.52      9.71 o 
  -3  10   5      515.38      574.90     24.86 o 
  -2  10   5      201.94      183.99     16.75 o 
  -1  10   5        2.63       -2.27      9.31 o 
   0  10   5       37.81       39.86     14.57 o 
   1  10   5      529.87      506.35     50.19 o 
   2  10   5      555.59      703.95     62.99 o 
   3  10   5      236.82      233.65     29.85 o 
   4  10   5      297.47      341.11     53.05 o 
   5  10   5      277.73      320.42     36.93 o 
   6  10   5        0.39      113.34     78.39 o 
   7  10   5        0.98      -29.79     30.09 o 
   8  10   5       64.19       51.84     34.68 o 
   9  10   5       20.07       12.45     30.65 o 
 -13  11   5       63.09       91.42     19.62 o 
 -12  11   5      343.54      421.06     46.94 o 
 -11  11   5      591.49      594.30     42.72 o 
 -10  11   5      517.61      543.75     44.64 o 
  -9  11   5      352.30      383.56     24.38 o 
  -8  11   5      550.45      605.87     28.10 o 
  -7  11   5      453.36      513.14     22.34 o 
  -6  11   5       20.30       21.83     11.76 o 
  -5  11   5       89.57       80.21     16.13 o 
  -4  11   5       30.51       45.23      9.87 o 
  -3  11   5      858.25      889.81     23.54 o 
  -2  11   5     1257.14     1398.59     30.45 o 
  -1  11   5     1489.45     1526.96     23.13 o 
   0  11   5     1064.31     1026.65     32.18 o 
   1  11   5      970.78      993.17     25.73 o 
   2  11   5       35.22       43.12     20.58 o 
   3  11   5       75.05       90.04     41.66 o 
   4  11   5      402.52      501.85     46.72 o 
   5  11   5      637.97      712.15     42.21 o 
   6  11   5      419.76      463.65     59.58 o 
   7  11   5      378.58      413.03     73.92 o 
   8  11   5      271.30      222.23     69.66 o 
 -12  12   5       20.62        7.64     18.96 o 
 -11  12   5       54.14       48.27     19.57 o 
 -10  12   5       39.28       35.90     18.49 o 
  -9  12   5      141.02      138.75     14.79 o 
  -8  12   5      305.98      333.05     23.01 o 
  -7  12   5       32.12       36.12     11.41 o 
  -6  12   5       11.60       16.48     10.61 o 
  -5  12   5      155.76      203.43     20.75 o 
  -4  12   5      830.55      838.30     35.79 o 
  -3  12   5      292.41      320.55     17.53 o 
  -2  12   5      226.04      292.48     35.68 o 
  -1  12   5      625.40      580.93     23.03 o 
   0  12   5      133.18      147.45     28.19 o 
   1  12   5      166.94      179.17     38.30 o 
   2  12   5       47.33       71.32     20.99 o 
   3  12   5      234.36      224.30     28.07 o 
   5  12   5       67.74       54.55     33.26 o 
   6  12   5      106.78      121.79     29.67 o 
   7  12   5      109.00      133.05     50.62 o 
   8  12   5       10.95       21.95     51.07 o 
 -11  13   5      118.83      113.54     19.63 o 
 -10  13   5      419.38      433.47     21.70 o 
  -9  13   5      443.32      485.15     21.02 o 
  -8  13   5      411.55      319.20     27.15 o 
  -7  13   5      385.03      448.68     23.61 o 
  -6  13   5      424.97      453.01     40.87 o 
  -5  13   5      573.13      590.16     35.69 o 
  -4  13   5      994.99     1069.26     36.66 o 
  -3  13   5     1057.07     1026.30     31.29 o 
  -2  13   5      705.57      751.00     22.20 o 
  -1  13   5      601.18      601.15     28.89 o 
   0  13   5      415.48      447.35     28.89 o 
   1  13   5      228.92      244.05     31.15 o 
   2  13   5      604.23      643.29     70.78 o 
   3  13   5      950.43      944.16     55.91 o 
   4  13   5      712.15      873.59     48.69 o 
   6  13   5      287.98      311.13     51.32 o 
   7  13   5      347.20      428.62     53.46 o 
 -10  14   5      109.56      132.03     17.60 o 
  -9  14   5       72.45       39.41     13.80 o 
  -8  14   5      134.23      127.50     24.71 o 
  -7  14   5       67.25       34.14     14.31 o 
  -6  14   5        0.57       -1.51     16.62 o 
  -5  14   5      113.35       99.42     20.42 o 
  -4  14   5       61.40       80.79     14.57 o 
  -3  14   5       54.51       47.92     12.09 o 
  -2  14   5       52.90       49.98     11.92 o 
  -1  14   5        1.17        4.49      9.47 o 
   0  14   5       33.24       28.54     10.85 o 
   1  14   5        0.55       31.46     23.68 o 
   2  14   5       18.42       13.92     20.37 o 
   3  14   5      137.63      120.95     51.07 o 
   4  14   5      172.49      165.74     31.45 o 
   5  14   5       67.77       38.00     31.81 o 
   6  14   5       57.77       28.67     52.86 o 
  -9  15   5        0.65       -3.76     13.99 o 
  -8  15   5        1.44      -15.00     19.17 o 
  -7  15   5      190.08      157.88     20.80 o 
  -6  15   5       77.67       90.70     20.24 o 
  -5  15   5       17.45       19.93     23.39 o 
  -4  15   5       75.03      118.77     16.60 o 
  -3  15   5      136.59      101.24     15.35 o 
  -2  15   5       40.54       50.14     13.59 o 
  -1  15   5      139.90      114.03     12.58 o 
   0  15   5      233.99      296.80     44.09 o 
   1  15   5      151.30      188.57     33.27 o 
   2  15   5       84.55      106.37     32.18 o 
   3  15   5      145.68      174.71     31.62 o 
   5  15   5       24.83        6.44     28.34 o 
  -8  16   5        0.92       25.28     22.42 o 
  -7  16   5        0.89        7.90     18.67 o 
  -6  16   5        1.12       13.48     14.81 o 
  -5  16   5       17.68       26.72     16.05 o 
  -4  16   5       40.10       33.94     16.49 o 
  -3  16   5        0.50       -1.59      9.89 o 
  -2  16   5        7.28       43.68     22.70 o 
  -1  16   5        3.99        1.07     14.46 o 
   0  16   5        0.69       26.05     23.29 o 
   1  16   5        2.67       22.75     26.01 o 
   2  16   5        4.59       34.69     32.47 o 
   3  16   5        5.86       13.44     37.18 o 
  -6  17   5        0.47      -17.82     19.57 o 
  -5  17   5        0.33       28.73     15.11 o 
  -4  17   5        2.72       37.33     21.96 o 
  -3  17   5       27.57       28.52     18.31 o 
  -2  17   5        2.38       -6.82     15.71 o 
  -1  17   5       19.13       31.49     51.35 o 
   0  17   5       28.85        8.94     23.06 o 
   1  17   5       16.56        9.78     42.56 o 
 -16   0   6      101.36       -4.93     63.61 o 
 -15   0   6       44.22       49.96     24.19 o 
 -14   0   6       77.88       98.45     25.50 o 
 -13   0   6      309.65      304.70     47.06 o 
 -12   0   6      660.24      519.49     41.20 o 
 -11   0   6      262.23      382.57     54.43 o 
 -10   0   6       64.16       78.12     24.29 o 
  -9   0   6      173.72      132.28     29.57 o 
  -8   0   6     1495.65     1565.05     51.66 o 
  -7   0   6      285.59      265.82     69.44 o 
  -6   0   6     1625.23     1634.38     92.73 o 
  -5   0   6     6832.13     6967.99    180.79 o 
  -4   0   6       44.89       77.41     21.28 o 
  -3   0   6     2554.25     2612.83     54.32 o 
  -2   0   6    10734.06    10017.91    311.56 o 
  -1   0   6    13005.87    13358.21    579.23 o 
   0   0   6      634.93      786.44     28.42 o 
   1   0   6     2664.54     2412.32     67.20 o 
   2   0   6      202.91      208.63     19.04 o 
   3   0   6       16.49       18.97     11.23 o 
   4   0   6        7.61       -8.49      9.80 o 
   5   0   6      782.24      743.01     22.26 o 
   6   0   6      643.67      633.99     36.77 o 
   7   0   6      445.64      451.86     29.56 o 
   8   0   6       16.22       25.70     19.07 o 
   9   0   6      179.35      152.76     33.60 o 
  10   0   6      103.27       80.63     32.70 o 
  11   0   6       33.42       86.46     36.29 o 
 -16   1   6      218.05      138.74     22.13 o 
 -15   1   6      193.66      185.70     27.10 o 
 -14   1   6      413.10      418.11     38.33 o 
 -13   1   6      383.72      353.56     27.27 o 
 -12   1   6     1080.88     1186.90     49.16 o 
 -11   1   6     4615.41     4754.35    106.69 o 
 -10   1   6     2976.09     2830.52     70.14 o 
  -9   1   6     4187.87     4277.91     88.47 o 
  -8   1   6      202.02      209.44     19.28 o 
  -7   1   6       12.95        1.89     11.32 o 
  -6   1   6     1566.34     1614.25     37.82 o 
  -5   1   6     5469.88     5020.57     83.99 o 
  -4   1   6      176.12      159.99     12.50 o 
  -3   1   6    18940.15    19097.35    306.07 o 
  -2   1   6    11795.42    12469.44    184.81 o 
  -1   1   6     1239.58     1344.86     23.45 o 
   0   1   6     1270.05     1086.26     30.24 o 
   1   1   6     4041.42     3979.76     57.34 o 
   2   1   6       72.27       51.37     12.83 o 
   3   1   6     1048.09     1007.64     19.28 o 
   4   1   6     1572.15     1571.86     35.23 o 
   5   1   6     1538.01     1498.97     31.66 o 
   6   1   6     1471.29     1530.97     25.93 o 
   7   1   6      831.04      887.82     27.52 o 
   8   1   6      375.02      439.44     43.29 o 
   9   1   6      377.84      411.75     32.70 o 
  10   1   6      192.74      192.26     32.28 o 
  11   1   6      243.53      206.36     52.34 o 
 -16   2   6      138.21      168.97     28.33 o 
 -15   2   6      172.17      173.68     23.40 o 
 -14   2   6       67.81      101.40     23.24 o 
 -13   2   6        1.22       22.68     18.09 o 
 -12   2   6       40.84       45.80     17.00 o 
 -11   2   6       69.50       67.08     18.99 o 
 -10   2   6       25.08       33.45     16.84 o 
  -9   2   6       43.98       55.94     15.08 o 
  -8   2   6     1203.20     1452.69     37.98 o 
  -7   2   6     1465.03     1414.07     38.14 o 
  -6   2   6       12.74        6.00     11.71 o 
  -5   2   6      195.38      158.07     15.16 o 
  -4   2   6      236.46      228.17     12.96 o 
  -3   2   6     1976.14     2058.33     46.43 o 
  -2   2   6      845.34      763.75     27.09 o 
  -1   2   6       11.13       10.21      7.54 o 
   0   2   6      294.25      320.42     11.94 o 
   1   2   6     1625.02     1611.22     38.19 o 
   2   2   6      454.48      502.97     22.25 o 
   3   2   6      174.05      179.12      9.93 o 
   4   2   6      144.29      162.70     17.05 o 
   5   2   6     1139.68     1129.21     20.94 o 
   6   2   6      348.21      356.35     19.69 o 
   7   2   6      737.12      755.97     19.69 o 
   8   2   6      385.96      353.25     21.87 o 
   9   2   6       47.70       14.96     14.57 o 
  10   2   6        6.02      -14.56     24.44 o 
  11   2   6        1.66       13.39     29.34 o 
 -16   3   6       20.26       22.96     17.83 o 
 -15   3   6       75.09       97.55     18.66 o 
 -14   3   6       36.75       13.78     15.97 o 
 -13   3   6      181.07      144.74     21.88 o 
 -12   3   6       45.25       78.40     22.20 o 
 -11   3   6       30.08        9.50     17.56 o 
 -10   3   6      286.03      382.26     27.09 o 
  -9   3   6      577.98      601.52     27.86 o 
  -8   3   6      807.04      963.44     32.07 o 
  -7   3   6     1126.58     1131.76     31.00 o 
  -6   3   6      524.50      547.27     24.57 o 
  -5   3   6      704.42      725.87     28.37 o 
  -4   3   6      153.36      144.70     14.68 o 
  -3   3   6      132.42      145.82     14.03 o 
  -2   3   6     1511.92     1388.55     30.35 o 
  -1   3   6       83.34       85.83      9.38 o 
   0   3   6      402.56      403.70     27.47 o 
   1   3   6      146.37      140.32     11.53 o 
   2   3   6      365.04      329.75      8.79 o 
   3   3   6     1328.42     1346.76     18.07 o 
   4   3   6      808.69      827.68     18.67 o 
   5   3   6       72.42       89.50      8.34 o 
   6   3   6       30.13       25.68      9.14 o 
   7   3   6       78.28       83.48     11.66 o 
   8   3   6      194.23      187.57     15.59 o 
   9   3   6       80.66       88.56     14.93 o 
  10   3   6       58.41       58.05     20.10 o 
  11   3   6       44.26       47.79     31.01 o 
 -16   4   6       28.49       61.50     25.75 o 
 -15   4   6        4.38       14.68     18.35 o 
 -14   4   6       65.70       69.21     18.99 o 
 -13   4   6        3.56        2.53     14.17 o 
 -12   4   6      246.52      280.59     23.28 o 
 -11   4   6        8.73       10.77     14.29 o 
 -10   4   6       10.61       22.70     15.86 o 
  -9   4   6        4.40        5.19     14.18 o 
  -8   4   6       77.27       90.77     16.16 o 
  -7   4   6      422.16      439.84     25.58 o 
  -6   4   6       22.52       28.98     15.12 o 
  -5   4   6     1231.38     1210.81     25.77 o 
  -4   4   6      128.79      125.96     11.99 o 
  -3   4   6      161.73      121.67     12.57 o 
  -2   4   6        3.02       -4.01     12.29 o 
  -1   4   6       23.28        9.17      5.50 o 
   0   4   6      554.64      584.06     14.98 o 
   1   4   6      189.56      198.98     10.01 o 
   2   4   6      781.29      808.64     22.07 o 
   3   4   6      201.51      217.29      9.43 o 
   4   4   6        2.85        7.22      8.92 o 
   5   4   6        0.10       -5.91      7.93 o 
   6   4   6       96.85       75.29     13.08 o 
   7   4   6       29.12       29.57     14.41 o 
   8   4   6       43.49       58.78     17.63 o 
   9   4   6       89.81       68.96     18.36 o 
  10   4   6        5.54        6.75     13.45 o 
 -16   5   6       50.43       46.23     36.62 o 
 -15   5   6        6.69       26.85     19.90 o 
 -14   5   6       91.37       84.77     26.74 o 
 -13   5   6      227.43      157.24     25.64 o 
 -12   5   6       22.87       16.19     17.45 o 
 -11   5   6        1.12       -2.67     16.98 o 
 -10   5   6        6.76       19.56     16.60 o 
  -9   5   6      673.11      806.41     31.42 o 
  -8   5   6      358.84      326.38     21.83 o 
  -7   5   6        1.06      -16.55     16.55 o 
  -6   5   6     1585.05     1573.65     32.32 o 
  -5   5   6      712.01      708.61     27.67 o 
  -4   5   6      994.60      967.78     23.41 o 
  -3   5   6     1377.07     1244.13     31.81 o 
  -2   5   6     4687.39     4601.91     62.16 o 
  -1   5   6     2273.63     2092.94     27.29 o 
   0   5   6     1071.59      948.14     15.46 o 
   1   5   6     1816.59     1694.69     89.61 o 
   2   5   6      282.25      280.69     13.64 o 
   3   5   6       73.85       85.14     11.92 o 
   4   5   6      516.50      565.66      8.64 o 
   5   5   6      104.91      104.13     18.88 o 
   6   5   6       35.25       28.78     10.92 o 
   7   5   6        7.11       -2.87     11.67 o 
   8   5   6       34.12       31.28     10.78 o 
   9   5   6      175.79      144.83     18.44 o 
  10   5   6       26.51        8.92     35.84 o 
 -15   6   6       77.27       61.20     24.35 o 
 -14   6   6       31.91       14.50     20.36 o 
 -13   6   6      309.61      271.18     28.55 o 
 -12   6   6      194.33      158.34     20.31 o 
 -11   6   6      208.93      235.89     20.04 o 
 -10   6   6       39.74       13.06     15.13 o 
  -9   6   6       22.98       12.89     13.25 o 
  -8   6   6     1001.45     1029.42     28.24 o 
  -7   6   6       68.76      112.28     18.35 o 
  -6   6   6      557.16      550.45     26.19 o 
  -5   6   6     5190.22     4782.42     69.61 o 
  -4   6   6      242.41      273.27     15.09 o 
  -3   6   6      644.06      601.26     17.76 o 
  -2   6   6      725.53      676.27     13.45 o 
  -1   6   6      115.79      148.24      8.96 o 
   0   6   6      959.03      896.69     24.83 o 
   1   6   6      900.88     1056.08     51.71 o 
   2   6   6      634.92      641.81     44.59 o 
   3   6   6        1.43        3.44     16.03 o 
   4   6   6      130.87      141.97     23.39 o 
   5   6   6      332.52      332.73     15.81 o 
   6   6   6        0.40        1.80      7.97 o 
   7   6   6        0.98        0.08      6.01 o 
   8   6   6       11.25       39.42     33.15 o 
   9   6   6       47.87       34.42     26.44 o 
  10   6   6        0.65       22.43     30.01 o 
 -15   7   6      184.17      167.15     32.73 o 
 -14   7   6      292.97      330.10     26.81 o 
 -13   7   6      458.86      469.46     31.50 o 
 -12   7   6      735.12      733.81     33.56 o 
 -11   7   6      669.38      664.49     30.32 o 
 -10   7   6      363.68      407.37     40.11 o 
  -9   7   6      817.01      805.22     39.80 o 
  -8   7   6     1894.35     1868.94     43.09 o 
  -7   7   6     1054.27     1079.27     35.12 o 
  -6   7   6     2429.33     2435.13     43.13 o 
  -5   7   6     2979.94     2823.15     63.25 o 
  -4   7   6       15.02       17.92      8.53 o 
  -3   7   6      780.36      650.77     23.60 o 
  -2   7   6        7.94       14.74      6.72 o 
  -1   7   6      136.44      161.45      8.03 o 
   0   7   6     2073.52     2031.56     48.57 o 
   1   7   6     4253.03     4360.08    134.84 o 
   2   7   6      360.39      364.43     31.14 o 
   3   7   6      958.20     1006.74     49.09 o 
   4   7   6     1341.39     1033.91    158.91 o 
   5   7   6      186.46      147.41     52.41 o 
   6   7   6      537.49      508.13     43.80 o 
   7   7   6      463.26      568.47     70.78 o 
   8   7   6      628.42      582.42     48.85 o 
   9   7   6      340.24      307.92     35.36 o 
  10   7   6      241.70      155.61     32.56 o 
 -15   8   6        7.41       -6.86     29.08 o 
 -14   8   6      114.33      113.82     25.64 o 
 -13   8   6       67.54       48.43     17.66 o 
 -12   8   6      208.94      201.83     29.21 o 
 -11   8   6       64.60       47.26     18.45 o 
 -10   8   6       24.23       23.20     15.95 o 
  -9   8   6       11.00       -6.94     12.66 o 
  -8   8   6      186.48      207.72     20.04 o 
  -7   8   6      695.44      671.52     34.26 o 
  -6   8   6      113.50      105.59     19.12 o 
  -5   8   6      408.19      456.94     22.00 o 
  -4   8   6       55.26       48.47      9.45 o 
  -3   8   6       33.71       39.27      9.25 o 
  -2   8   6      206.01      235.02     15.74 o 
  -1   8   6      610.55      591.31     29.30 o 
   0   8   6      394.80      494.74     44.20 o 
   1   8   6      985.15     1043.83     21.74 o 
   2   8   6       53.73       53.47     17.28 o 
   3   8   6        1.33      -12.55     18.20 o 
   4   8   6      594.57      608.19     33.38 o 
   5   8   6      285.99      281.08     28.27 o 
   6   8   6       89.27      106.62     43.01 o 
   7   8   6       37.88       67.64     47.04 o 
   8   8   6      156.24      154.31     35.93 o 
   9   8   6       42.10       29.04     25.22 o 
 -14   9   6      225.74      210.88     37.21 o 
 -13   9   6      318.76      289.34     32.42 o 
 -12   9   6      443.53      476.65     49.77 o 
 -11   9   6      327.05      390.94     29.80 o 
 -10   9   6      306.99      397.83     35.66 o 
  -9   9   6      349.63      372.67     24.90 o 
  -8   9   6      515.57      562.50     41.83 o 
  -7   9   6     1247.68     1211.64     35.01 o 
  -6   9   6     2665.14     2806.26     56.61 o 
  -5   9   6     1916.55     1935.30     35.31 o 
  -4   9   6     2644.34     2731.49     46.74 o 
  -3   9   6     2129.62     2202.63     33.42 o 
  -2   9   6     2151.44     2191.83     32.40 o 
  -1   9   6     2936.48     3060.55     52.19 o 
   0   9   6     1921.99     2046.00     39.75 o 
   1   9   6     2415.23     2265.44     85.20 o 
   2   9   6     1378.47     1282.91     49.56 o 
   3   9   6      120.39      133.70     26.68 o 
   4   9   6       14.16       -4.40     20.53 o 
   5   9   6      150.24      167.13     26.89 o 
   6   9   6      220.95      247.80     45.66 o 
   7   9   6      292.26      299.24     61.82 o 
   8   9   6      322.43      373.16     61.82 o 
   9   9   6      262.34      237.48     37.11 o 
 -14  10   6       24.33       -5.12     20.14 o 
 -13  10   6       31.05       41.49     19.32 o 
 -12  10   6       35.90       33.47     18.34 o 
 -11  10   6        6.46       18.68     15.48 o 
 -10  10   6      180.09      210.75     23.88 o 
  -9  10   6       10.91       -3.14     14.86 o 
  -8  10   6      588.64      650.87     27.10 o 
  -7  10   6      450.11      408.76     26.90 o 
  -6  10   6       14.27        5.01     12.48 o 
  -5  10   6        2.31       -0.50      8.67 o 
  -4  10   6      506.19      506.93     34.46 o 
  -3  10   6      776.58      827.50     18.83 o 
  -2  10   6        0.78       -4.34     11.19 o 
  -1  10   6      120.92      121.00     10.38 o 
   0  10   6      150.94      129.18     12.95 o 
   1  10   6      116.24      158.10     11.49 o 
   2  10   6      605.24      536.07     36.10 o 
   3  10   6     1806.19     1894.62     60.42 o 
   4  10   6      274.27      262.27     35.21 o 
   5  10   6        9.97       71.54     29.13 o 
   6  10   6       24.12       93.92     26.44 o 
   7  10   6       51.97      147.38     56.89 o 
   8  10   6       22.72      -32.25     41.66 o 
 -13  11   6       61.86       52.22     20.81 o 
 -12  11   6       84.11       79.18     23.15 o 
 -11  11   6      182.31      161.32     20.32 o 
 -10  11   6      307.65      369.13     58.95 o 
  -9  11   6      246.35      280.76     27.69 o 
  -8  11   6      507.98      615.62     32.71 o 
  -7  11   6      595.36      640.64     33.10 o 
  -6  11   6      296.33      350.22     21.74 o 
  -5  11   6      163.96      151.13     12.98 o 
  -4  11   6      543.44      512.63     17.07 o 
  -3  11   6       16.92       34.16     12.88 o 
  -2  11   6       96.65      103.77     13.69 o 
  -1  11   6     1215.24     1144.85     31.27 o 
   0  11   6      175.74      235.65     19.35 o 
   1  11   6      161.15      166.49     15.71 o 
   2  11   6      168.29      166.64     47.93 o 
   3  11   6      202.31      245.36     64.28 o 
   4  11   6      117.58      153.74     27.62 o 
   5  11   6      195.86      233.39     51.07 o 
   6  11   6      151.75      183.17     32.72 o 
   7  11   6       55.64       44.35     35.79 o 
 -12  12   6        1.43       -2.91     16.54 o 
 -11  12   6       10.92       11.15     16.72 o 
 -10  12   6        0.34        8.62     17.47 o 
  -9  12   6        1.17       21.75     14.18 o 
  -8  12   6       17.71       16.84     12.41 o 
  -7  12   6       69.80       73.93     17.33 o 
  -6  12   6      418.51      440.67     17.82 o 
  -5  12   6       43.34       56.26     11.67 o 
  -4  12   6      392.20      423.72     33.43 o 
  -3  12   6      838.36      880.69     63.95 o 
  -2  12   6      112.40      101.07     12.35 o 
  -1  12   6      335.98      298.38     17.56 o 
   0  12   6        9.81       27.30     17.19 o 
   1  12   6      674.72      698.15     37.43 o 
   2  12   6      276.60      302.28     36.83 o 
   3  12   6       20.48      -32.25     34.49 o 
   4  12   6        3.06        1.00     26.75 o 
   5  12   6       10.21       25.57     32.14 o 
   6  12   6        2.73       24.19     39.42 o 
   7  12   6       19.94      -44.80     53.76 o 
 -11  13   6        6.80        1.95     12.49 o 
 -10  13   6        9.52       27.97     14.53 o 
  -9  13   6        5.35       -0.30     12.76 o 
  -8  13   6       35.69       77.16     15.21 o 
  -7  13   6        7.94       14.47     13.00 o 
  -6  13   6       91.81      111.04     16.17 o 
  -5  13   6        0.28        7.50     13.53 o 
  -4  13   6        3.85      -17.97     17.97 o 
  -3  13   6      236.48      216.26     20.23 o 
  -2  13   6      270.94      260.31     12.85 o 
  -1  13   6        4.69        5.90      5.09 o 
   0  13   6        0.98        6.35     10.65 o 
   1  13   6       41.73       13.03     29.64 o 
   2  13   6        9.77       29.80     25.13 o 
   3  13   6       26.98       20.52     25.00 o 
   4  13   6       54.22       -1.34     34.05 o 
   5  13   6       28.00       34.62     35.00 o 
   6  13   6       20.54       27.33     42.11 o 
 -10  14   6       44.88       56.90     18.98 o 
  -9  14   6       21.42       16.24     15.19 o 
  -8  14   6       29.81       27.21     17.31 o 
  -7  14   6       21.80       11.49     14.79 o 
  -6  14   6       23.20       45.50     17.45 o 
  -5  14   6      185.34      196.50     19.37 o 
  -4  14   6      164.57      145.22     24.81 o 
  -3  14   6       62.76       63.29     12.24 o 
  -2  14   6        0.67        1.52      9.82 o 
  -1  14   6       11.19        1.85      7.07 o 
   0  14   6       27.10       22.34     11.29 o 
   1  14   6        1.19       21.43     20.75 o 
   2  14   6       25.17       35.84     44.80 o 
   3  14   6        3.88       -9.16     22.28 o 
   4  14   6        1.36       20.63     30.14 o 
  -9  15   6       26.24       30.95     17.08 o 
  -8  15   6      112.40      110.57     17.66 o 
  -7  15   6      197.70      173.14     24.43 o 
  -6  15   6      157.28      167.41     24.59 o 
  -5  15   6      210.37      200.86     20.12 o 
  -4  15   6      162.18      205.40     36.92 o 
  -3  15   6       31.13       31.98     12.02 o 
  -2  15   6       76.00       41.87     41.87 o 
  -1  15   6      187.64      163.74     23.93 o 
   0  15   6      211.69      185.22     64.04 o 
   1  15   6      177.40      177.91     41.10 o 
   2  15   6      186.43      175.24     31.37 o 
   4  15   6       31.45       31.06     36.73 o 
  -8  16   6        0.81        2.11     14.91 o 
  -7  16   6       36.38       66.78     27.48 o 
  -6  16   6      101.26      107.98     22.08 o 
  -5  16   6        1.00       18.76     16.32 o 
  -4  16   6       20.40      -10.43     16.23 o 
  -3  16   6      114.50      115.06     21.54 o 
  -2  16   6        1.12        2.30     12.90 o 
  -1  16   6        5.23       77.40     59.11 o 
   0  16   6      103.15      134.24     39.68 o 
   1  16   6       13.14       42.03     29.80 o 
   2  16   6        0.62      -30.35     30.35 o 
  -5  17   6       46.67       77.30     22.92 o 
  -4  17   6      282.85      311.17    100.16 o 
  -3  17   6       53.71       96.70     26.51 o 
  -2  17   6       50.12       41.50     26.57 o 
  -1  17   6      227.78      341.66     45.75 o 
   0  17   6      133.28      108.11     38.63 o 
 -16   1   7       43.44       42.53     28.57 o 
 -15   1   7       20.13       15.95     16.92 o 
 -14   1   7      113.75      132.69     21.12 o 
 -13   1   7       12.19        6.96     18.05 o 
 -12   1   7      714.60      613.21     51.53 o 
 -11   1   7      192.10      273.01     23.61 o 
 -10   1   7       36.05       48.68     17.67 o 
  -9   1   7      228.76      238.29     22.72 o 
  -8   1   7        4.41       -4.59     12.20 o 
  -7   1   7       76.72       64.55     15.19 o 
  -6   1   7      202.31      210.56     25.09 o 
  -5   1   7      872.00      845.83     23.63 o 
  -4   1   7     1228.00     1146.25     42.45 o 
  -3   1   7      419.68      555.20     27.92 o 
  -2   1   7     4164.92     4363.62     62.56 o 
  -1   1   7      257.74      285.67     12.54 o 
   0   1   7      467.86      527.90     24.25 o 
   1   1   7      537.33      553.41     20.04 o 
   2   1   7        6.27       -7.58      7.58 o 
   3   1   7       19.81       31.23      8.02 o 
   4   1   7      286.84      327.68     11.79 o 
   5   1   7      433.94      440.76     18.98 o 
   6   1   7      174.52      182.38     14.20 o 
   7   1   7      362.11      376.87     16.39 o 
   8   1   7        3.58       -0.07     10.25 o 
   9   1   7       48.89       44.21     15.51 o 
  10   1   7        0.97       10.21     21.32 o 
 -16   2   7      254.25      237.27     26.16 o 
 -15   2   7       27.09       65.96     23.18 o 
 -14   2   7      121.31      107.53     22.40 o 
 -13   2   7      521.85      503.83     31.48 o 
 -12   2   7     2114.66     2212.99     59.23 o 
 -11   2   7      522.76      466.65     41.60 o 
 -10   2   7     2419.08     2370.08     55.13 o 
  -9   2   7     1054.40     1230.71     37.57 o 
  -8   2   7      708.32      652.81     28.74 o 
  -7   2   7        8.00       -7.19     12.61 o 
  -6   2   7     2017.48     1992.91     46.04 o 
  -5   2   7       14.74       18.45     10.32 o 
  -4   2   7     2587.28     2758.85     47.41 o 
  -3   2   7     1028.26      845.37     22.94 o 
  -2   2   7        6.41       -2.53      8.28 o 
  -1   2   7       15.96       49.69     19.13 o 
   0   2   7     1530.99     1531.18     31.38 o 
   1   2   7     2534.42     2553.40     47.84 o 
   2   2   7     1453.64     1456.63     23.94 o 
   3   2   7     1160.93     1124.25     20.16 o 
   4   2   7     1325.15     1344.95     22.65 o 
   5   2   7      743.83      757.73     17.15 o 
   6   2   7       19.18       18.14     11.69 o 
   7   2   7      125.97      133.07     12.52 o 
   8   2   7      740.03      703.25     25.45 o 
   9   2   7      191.65      204.77     19.24 o 
  10   2   7       91.04       76.81     19.80 o 
 -16   3   7       18.66       22.25     18.77 o 
 -15   3   7       48.78       38.11     25.15 o 
 -14   3   7      155.35      153.95     25.54 o 
 -13   3   7       38.90      102.77     28.33 o 
 -12   3   7        4.25      -17.90     18.18 o 
 -11   3   7      103.92       81.81     19.92 o 
 -10   3   7      863.89     1097.28     53.34 o 
  -9   3   7       15.81       30.31     17.94 o 
  -8   3   7     1392.17     1351.12     41.59 o 
  -7   3   7     1147.22     1237.40     38.88 o 
  -6   3   7     1340.16     1390.65     44.42 o 
  -5   3   7       80.29       60.25     13.02 o 
  -4   3   7     3117.93     2756.41     45.74 o 
  -3   3   7      510.71      632.90     17.43 o 
  -2   3   7      487.01      492.89     17.72 o 
  -1   3   7       42.59       33.09      8.68 o 
   0   3   7      424.84      440.87     19.98 o 
   1   3   7      158.07      218.48     35.87 o 
   2   3   7       13.50       13.62      5.86 o 
   3   3   7      107.51      143.81      8.42 o 
   4   3   7      164.95      148.19     10.65 o 
   5   3   7      136.79      140.63     13.58 o 
   6   3   7       35.94       43.50     10.90 o 
   7   3   7      218.10      216.07     20.95 o 
   8   3   7        0.38        9.79     14.68 o 
   9   3   7        5.15       13.06     14.98 o 
  10   3   7       23.66       19.95     18.82 o 
 -16   4   7      375.58      303.59     68.19 o 
 -15   4   7      242.11      241.37     41.04 o 
 -14   4   7      318.81      262.66     30.39 o 
 -13   4   7     1072.94     1103.15     44.33 o 
 -12   4   7      653.77      708.05     33.30 o 
 -11   4   7       50.19       56.16     17.08 o 
 -10   4   7     1389.62     1335.95     46.46 o 
  -9   4   7     1962.64     2061.12     52.63 o 
  -8   4   7     2259.19     2166.48     66.08 o 
  -7   4   7     4804.85     5291.05    110.48 o 
  -6   4   7    10106.68    10036.91    270.21 o 
  -5   4   7     5193.98     5292.44     95.48 o 
  -4   4   7     1534.79     1513.62     36.92 o 
  -3   4   7     1442.01     1179.22     25.18 o 
  -2   4   7     3267.57     3424.49     53.97 o 
  -1   4   7      357.77      322.99     13.23 o 
   0   4   7     2868.73     2848.59     40.19 o 
   1   4   7     5438.64     5676.44    111.30 o 
   2   4   7     3949.00     3986.16     54.37 o 
   3   4   7      592.78      608.24     20.35 o 
   4   4   7     1090.78     1096.53     17.65 o 
   5   4   7     1243.40     1147.48     33.89 o 
   6   4   7      197.56      224.75     12.71 o 
   7   4   7       67.05       65.11     14.20 o 
   8   4   7      483.13      532.32     25.20 o 
   9   4   7      286.85      276.54     37.41 o 
  10   4   7       92.07       70.23     24.86 o 
 -16   5   7       47.75       25.03     26.14 o 
 -15   5   7       18.99       62.64     38.45 o 
 -14   5   7       99.94       85.02     26.74 o 
 -13   5   7       39.61        5.23     17.77 o 
 -12   5   7       78.74       41.39     17.37 o 
 -11   5   7       37.47       56.50     17.24 o 
 -10   5   7      331.69      311.56     24.53 o 
  -9   5   7       46.53       49.46     22.32 o 
  -8   5   7      177.84      182.64     19.39 o 
  -7   5   7     1341.73     1360.59     42.16 o 
  -6   5   7      782.73      775.57     30.97 o 
  -5   5   7       73.42       65.98     18.27 o 
  -4   5   7      556.68      576.49     21.45 o 
  -3   5   7     1206.85     1208.20     22.82 o 
  -2   5   7      478.80      522.86     24.89 o 
  -1   5   7       51.48       44.40     10.06 o 
   0   5   7      524.94      537.25     21.82 o 
   1   5   7     1268.12     1300.13     45.42 o 
   2   5   7       64.19       73.55      6.70 o 
   3   5   7       48.63       34.08      5.21 o 
   4   5   7      204.71      203.59      6.65 o 
   5   5   7       32.00       35.25      8.31 o 
   6   5   7       10.04        4.09      8.23 o 
   7   5   7       19.75       24.89     11.48 o 
   9   5   7        8.54        8.85     22.41 o 
 -15   6   7      448.38      458.73     39.78 o 
 -14   6   7      259.90      369.61     66.67 o 
 -13   6   7      136.00      150.64     24.84 o 
 -12   6   7       12.28       -2.21     14.07 o 
 -11   6   7      525.18      554.93     28.01 o 
 -10   6   7      100.72      111.98     16.67 o 
  -9   6   7      732.12      735.78     37.82 o 
  -8   6   7     1475.47     1535.77     49.72 o 
  -7   6   7     1827.93     1724.49     48.21 o 
  -6   6   7      997.37      940.88     26.99 o 
  -5   6   7     1286.65     1183.86     46.36 o 
  -4   6   7     2346.15     2401.20     45.82 o 
  -3   6   7      483.09      527.43     24.64 o 
  -2   6   7     1492.02     1370.50     24.91 o 
  -1   6   7      999.39     1042.00     29.55 o 
   0   6   7     1665.02     1609.54     39.18 o 
   1   6   7      648.23      554.39     41.69 o 
   2   6   7      920.84      884.67     34.86 o 
   3   6   7      475.02      432.76     24.18 o 
   4   6   7      500.29      497.73     16.69 o 
   5   6   7      198.73      196.88     16.52 o 
   6   6   7      271.45      278.29     12.80 o 
   8   6   7      133.45      151.82     31.37 o 
   9   6   7      219.79      195.46     34.10 o 
 -15   7   7       19.93       32.88     23.34 o 
 -14   7   7       33.73       37.96     21.32 o 
 -13   7   7       74.07       58.49     18.66 o 
 -12   7   7      269.23      326.41     25.58 o 
 -11   7   7       31.94       41.71     17.99 o 
 -10   7   7       94.26       88.21     20.66 o 
  -9   7   7       77.30       75.56     17.23 o 
  -8   7   7       78.24       99.22     14.89 o 
  -7   7   7        2.59        3.96     11.90 o 
  -6   7   7       33.69       22.28     14.32 o 
  -5   7   7      911.95      910.31     26.82 o 
  -4   7   7       12.23       16.97      9.91 o 
  -3   7   7       96.87       94.11     10.95 o 
  -2   7   7        4.13        1.33      7.57 o 
  -1   7   7       22.14       24.32      6.57 o 
   0   7   7        9.97        6.85     18.69 o 
   1   7   7        0.15       13.36     23.16 o 
   2   7   7      362.46      386.89     17.39 o 
   3   7   7       94.67       33.74     21.12 o 
   4   7   7       50.88       67.64     34.05 o 
   5   7   7       63.43       75.64     34.66 o 
   6   7   7       72.07       62.27     42.56 o 
   7   7   7       15.52       27.33     41.21 o 
   8   7   7        3.98        0.09     23.20 o 
   9   7   7       12.88      -14.49     51.52 o 
 -15   8   7        0.08      -21.65     21.65 o 
 -14   8   7       29.29       13.47     21.08 o 
 -13   8   7        8.12       26.46     18.85 o 
 -12   8   7        8.21       -0.27     14.70 o 
 -11   8   7      148.44      159.78     29.89 o 
 -10   8   7       12.79        5.01     15.42 o 
  -9   8   7      490.97      470.02     25.97 o 
  -8   8   7      356.58      401.38     37.58 o 
  -7   8   7      109.78      110.66     14.67 o 
  -6   8   7        0.41       -2.13     11.10 o 
  -5   8   7      103.24       87.64     12.99 o 
  -4   8   7       23.16       33.07      9.04 o 
  -3   8   7      169.19      175.97     10.78 o 
  -2   8   7       22.48       34.18      9.62 o 
  -1   8   7      153.99      134.09      7.65 o 
   0   8   7      206.97      258.63     26.04 o 
   1   8   7      174.12      217.38     16.06 o 
   2   8   7        0.14        5.14     15.03 o 
   3   8   7       51.61       45.69     19.29 o 
   4   8   7        2.47        5.90     17.38 o 
   5   8   7       83.26       65.85     40.77 o 
   6   8   7       42.66       33.60     41.21 o 
   7   8   7       19.58       34.49     44.80 o 
   8   8   7        0.06       17.98     23.57 o 
 -14   9   7       24.27       43.54     26.25 o 
 -13   9   7        0.02        7.75     20.37 o 
 -12   9   7        5.27        7.71     19.98 o 
 -11   9   7      209.42      180.45     24.92 o 
 -10   9   7      241.79      272.32     21.29 o 
  -9   9   7       67.14       85.02     16.84 o 
  -8   9   7       45.41       53.41     15.05 o 
  -7   9   7      237.96      223.04     17.62 o 
  -6   9   7        0.21       -8.99     11.07 o 
  -5   9   7      202.98      183.23     18.03 o 
  -4   9   7       21.68       24.78     12.22 o 
  -3   9   7      313.24      331.39     11.37 o 
  -2   9   7        0.53        7.42      7.68 o 
  -1   9   7      148.95      161.78      8.41 o 
   0   9   7      215.88      288.50     24.39 o 
   1   9   7      359.77      303.09     13.93 o 
   2   9   7       90.23       84.86     24.86 o 
   3   9   7       62.17       41.12     29.08 o 
   4   9   7      283.58      335.15     49.40 o 
   5   9   7        1.40       -6.65     24.86 o 
   6   9   7      119.41       98.33     34.95 o 
   7   9   7        2.90        5.38     41.21 o 
   8   9   7        0.45      -18.03     30.77 o 
 -14  10   7        8.81        2.27     20.17 o 
 -13  10   7      192.42      165.12     35.07 o 
 -12  10   7      142.93      132.77     21.00 o 
 -11  10   7      218.20      197.54     21.64 o 
 -10  10   7      285.43      261.23     22.51 o 
  -9  10   7      857.52      889.60     31.79 o 
  -8  10   7       43.76       37.54     14.21 o 
  -7  10   7      226.78      271.90     19.66 o 
  -6  10   7      651.48      677.05     27.67 o 
  -5  10   7      307.89      340.56     20.93 o 
  -4  10   7      263.67      303.32     13.96 o 
  -3  10   7      632.51      686.26     19.47 o 
  -2  10   7     1167.90     1280.69     28.47 o 
  -1  10   7      102.17      103.88     21.76 o 
   0  10   7       77.97       77.55     10.56 o 
   1  10   7      127.39      130.86     13.21 o 
   2  10   7      120.00      150.73     25.04 o 
   3  10   7      143.02      109.90     34.72 o 
   4  10   7        9.39       28.92     28.00 o 
   5  10   7      213.52      256.98     33.08 o 
   6  10   7       67.27       81.98     50.17 o 
 -13  11   7       68.24       63.63     22.14 o 
 -12  11   7       52.27       47.57     18.30 o 
 -11  11   7       93.09       96.86     19.94 o 
 -10  11   7       67.37       61.60     18.12 o 
  -9  11   7       34.27       29.66     15.44 o 
  -8  11   7       56.47       61.75     14.53 o 
  -7  11   7       34.91       37.70     13.42 o 
  -6  11   7       16.32       22.27     11.42 o 
  -5  11   7      804.45      897.00     26.56 o 
  -4  11   7      133.91      118.50     12.37 o 
  -3  11   7      371.30      389.77     23.63 o 
  -2  11   7       13.54        8.12     17.93 o 
  -1  11   7       48.12       42.75     12.56 o 
   0  11   7      176.07      161.97     18.35 o 
   1  11   7       44.27       43.40      9.07 o 
   2  11   7       26.98       56.25     26.51 o 
   3  11   7      231.81      216.43     29.82 o 
   4  11   7       52.12       34.49     36.73 o 
   5  11   7        8.41       49.58     31.41 o 
   6  11   7       63.27      115.97     36.36 o 
   7  11   7       54.16      127.22     60.92 o 
 -12  12   7      226.44      181.12     28.30 o 
 -11  12   7      665.04      662.31     51.09 o 
 -10  12   7      311.55      277.59     27.69 o 
  -9  12   7      361.86      401.42     31.53 o 
  -8  12   7      665.34      673.69     37.90 o 
  -7  12   7      390.44      405.56     19.75 o 
  -6  12   7       43.62       47.26     11.95 o 
  -5  12   7      299.84      312.11     15.75 o 
  -4  12   7     1273.68     1300.19     40.85 o 
  -3  12   7     1035.75     1076.39     32.94 o 
  -2  12   7      678.71      621.70     35.17 o 
  -1  12   7      828.58      859.57     62.07 o 
   0  12   7      503.78      527.23     25.88 o 
   1  12   7       15.72       43.21     21.80 o 
   2  12   7       92.03       81.14     34.50 o 
   3  12   7      503.89      526.81     77.05 o 
   4  12   7      605.57      636.57     83.77 o 
   5  12   7      219.48      241.61     43.62 o 
   6  12   7      176.77      209.32     45.26 o 
 -11  13   7       59.85       57.57     18.45 o 
 -10  13   7       34.62       31.91     17.26 o 
  -9  13   7      114.20      120.62     20.31 o 
  -8  13   7       56.09       51.91     18.06 o 
  -7  13   7      146.75      136.10     15.38 o 
  -6  13   7      240.54      196.84     16.83 o 
  -5  13   7      231.80      219.51     23.88 o 
  -4  13   7       88.52       69.97     17.55 o 
  -3  13   7       22.16       -0.97     11.52 o 
  -2  13   7       98.32       78.93     15.85 o 
  -1  13   7      132.55      127.51     21.62 o 
   0  13   7       36.13       27.61     19.01 o 
   1  13   7       78.14       51.32     28.45 o 
   2  13   7       28.72       35.01     31.59 o 
   3  13   7       64.45      113.83     35.08 o 
   4  13   7       23.06       28.67     50.62 o 
   5  13   7       53.03       54.20     54.65 o 
 -10  14   7      241.78      215.31     28.38 o 
  -9  14   7      240.73      241.12     21.42 o 
  -8  14   7      580.05      604.09     53.32 o 
  -7  14   7      336.24      348.76     24.22 o 
  -6  14   7      215.74      237.41     23.56 o 
  -5  14   7      116.03      117.06     23.20 o 
  -4  14   7       52.23       62.71     19.13 o 
  -3  14   7      124.10      108.54     11.71 o 
  -2  14   7      291.61      268.07     42.91 o 
  -1  14   7      195.27      213.21     18.50 o 
   0  14   7       61.92      104.92     25.77 o 
   1  14   7      120.26      139.10     31.41 o 
   2  14   7      173.81      215.29     50.91 o 
   3  14   7      315.03      356.36     48.09 o 
   4  14   7      147.65      129.32     40.22 o 
  -9  15   7        6.53       38.49     19.01 o 
  -8  15   7       22.54       34.38     17.59 o 
  -7  15   7        0.26       15.21     16.20 o 
  -6  15   7       68.70       72.25     18.14 o 
  -5  15   7      167.99      123.49     22.55 o 
  -4  15   7       74.71      143.26     46.46 o 
  -3  15   7        0.59        5.10     19.24 o 
  -2  15   7        7.02       17.29     20.49 o 
  -1  15   7       16.83       30.12     22.41 o 
   0  15   7        1.99      -19.48     29.83 o 
   1  15   7        0.07      -18.61     26.06 o 
   2  15   7       25.21       16.07     27.77 o 
   3  15   7       16.07      -13.44     49.28 o 
  -7  16   7        5.41        8.37     17.68 o 
  -6  16   7        6.22        3.70     16.71 o 
  -5  16   7       12.32       30.58     26.87 o 
  -4  16   7        7.58       20.83     20.86 o 
  -3  16   7        6.39       67.17     71.05 o 
  -2  16   7        1.23       46.34     26.46 o 
  -1  16   7       30.87       31.17     25.69 o 
   0  16   7       11.95       22.68     24.05 o 
   1  16   7        8.74       53.93     41.83 o 
 -16   0   8      102.72       73.92     34.53 o 
 -15   0   8      108.24       58.32     55.52 o 
 -14   0   8      273.87      342.22     50.72 o 
 -13   0   8      133.69      201.13     42.78 o 
 -12   0   8       34.92       17.01     27.57 o 
 -11   0   8     3399.28     3297.09    122.20 o 
 -10   0   8     2703.88     2581.45     88.25 o 
  -9   0   8      504.32      569.18     47.24 o 
  -8   0   8        8.18      -13.40     19.89 o 
  -7   0   8     2220.41     2337.09     83.18 o 
  -6   0   8      201.50      224.32     30.31 o 
  -5   0   8     2179.00     2184.27     77.72 o 
  -4   0   8    12198.01    12490.33    274.47 o 
  -3   0   8    55613.24    59959.72   2140.26 o 
  -2   0   8    14801.85    14461.23    318.81 o 
  -1   0   8      878.61      897.39     30.97 o 
   0   0   8     2581.98     2540.94     56.95 o 
   1   0   8      707.55      620.37     25.61 o 
   2   0   8        7.21       16.94     21.29 o 
   3   0   8      856.15      844.20     23.13 o 
   4   0   8     2555.46     2566.04     53.31 o 
   5   0   8      360.94      323.43     25.66 o 
   6   0   8       75.12       79.83     14.54 o 
   7   0   8       17.93       18.85     15.34 o 
   8   0   8      114.78      131.65     24.72 o 
   9   0   8      143.28      174.15     73.92 o 
 -16   1   8      182.06      175.36     33.49 o 
 -15   1   8        3.66       25.38     22.23 o 
 -14   1   8       12.11       42.90     23.33 o 
 -13   1   8      130.71      143.28     30.19 o 
 -12   1   8      330.89      329.26     27.41 o 
 -11   1   8       53.87       38.91     18.97 o 
 -10   1   8      941.73     1037.84     41.06 o 
  -9   1   8      262.81      244.15     24.66 o 
  -8   1   8      183.86      142.87     22.90 o 
  -7   1   8       91.46       99.96     17.74 o 
  -6   1   8     1205.31     1123.06     53.34 o 
  -5   1   8      324.11      447.36     31.81 o 
  -4   1   8     3926.50     3775.91     64.10 o 
  -3   1   8     1745.39     1875.79     39.80 o 
  -2   1   8     5220.79     5169.40     74.36 o 
  -1   1   8        9.22        4.96      9.90 o 
   0   1   8      156.61      192.37     14.33 o 
   1   1   8     1042.88     1010.29     30.88 o 
   2   1   8      301.76      306.15     16.02 o 
   3   1   8       17.27       31.48      8.38 o 
   4   1   8      694.75      638.27     24.17 o 
   5   1   8      455.02      449.39     16.42 o 
   6   1   8       90.96       92.15     17.37 o 
   7   1   8      236.66      256.66     21.09 o 
   8   1   8       67.40       64.07     12.90 o 
   9   1   8       32.78       32.55     14.62 o 
 -16   2   8       76.51       58.71     40.72 o 
 -15   2   8      113.66       78.70     31.03 o 
 -14   2   8       91.78      111.63     27.79 o 
 -13   2   8      399.38      442.20     33.71 o 
 -12   2   8     1105.38     1152.57     51.50 o 
 -11   2   8     1388.89     1458.81     54.24 o 
 -10   2   8      671.88      700.24     38.95 o 
  -9   2   8      664.40      688.17     30.30 o 
  -8   2   8      566.85      635.08     40.02 o 
  -7   2   8      668.70      671.77     37.26 o 
  -6   2   8      487.27      531.52     32.71 o 
  -5   2   8     1183.75     1076.70     30.46 o 
  -4   2   8       65.49       43.55     13.84 o 
  -3   2   8       20.80       33.07     12.58 o 
  -2   2   8      328.82      308.47     21.21 o 
  -1   2   8     1191.79     1165.45     30.74 o 
   0   2   8      798.93      774.51     40.96 o 
   1   2   8     1097.23     1103.31     38.63 o 
   2   2   8      579.73      592.63     14.05 o 
   3   2   8     1586.60     1558.01     26.38 o 
   4   2   8      541.88      586.01     17.96 o 
   5   2   8      286.62      281.77     12.68 o 
   6   2   8      610.34      632.56     20.18 o 
   7   2   8      468.12      446.77     24.35 o 
   8   2   8      121.48      126.19     16.72 o 
   9   2   8       83.53       69.19     16.66 o 
 -16   3   8       85.22       79.76     26.50 o 
 -15   3   8       62.91       69.79     27.13 o 
 -14   3   8       68.28       76.11     22.53 o 
 -13   3   8      199.80      213.26     25.47 o 
 -12   3   8      175.98      150.06     24.14 o 
 -11   3   8        4.44        0.99     16.14 o 
 -10   3   8       16.68       22.68     15.71 o 
  -9   3   8      228.31      282.29     22.65 o 
  -8   3   8     1886.56     1988.14     69.31 o 
  -7   3   8     1199.88     1201.37     41.73 o 
  -6   3   8        2.95       20.08     15.03 o 
  -5   3   8      180.68      156.04     18.23 o 
  -4   3   8        0.53        4.18     21.53 o 
  -3   3   8      328.54      280.30     16.61 o 
  -2   3   8       76.81       85.32     12.27 o 
  -1   3   8      614.26      606.99     32.14 o 
   0   3   8       47.37       68.32     15.39 o 
   1   3   8       93.18      105.92     14.08 o 
   2   3   8      339.88      350.72     14.43 o 
   3   3   8        4.16       12.14      6.92 o 
   4   3   8       73.82       81.97      9.92 o 
   5   3   8      290.41      268.08     13.12 o 
   6   3   8      159.22      142.52     12.52 o 
   7   3   8        0.90        9.52      9.71 o 
   8   3   8        1.72        1.21     15.13 o 
   9   3   8       13.59       11.45     19.00 o 
 -16   4   8        2.85       10.56     21.59 o 
 -15   4   8        0.02       11.99     19.42 o 
 -14   4   8        0.01        4.56     18.11 o 
 -13   4   8       16.54       30.76     18.69 o 
 -12   4   8       11.62       35.03     21.42 o 
 -11   4   8       13.21       43.09     20.62 o 
 -10   4   8       17.54       38.07     18.53 o 
  -9   4   8        4.40        0.42     16.04 o 
  -8   4   8        2.91      -11.74     16.45 o 
  -7   4   8       34.40       40.73     16.33 o 
  -6   4   8      392.00      420.93     21.79 o 
  -5   4   8      122.89      150.55     14.69 o 
  -4   4   8        5.12       22.03     10.80 o 
  -3   4   8       28.12       63.22     13.58 o 
  -2   4   8       36.47       79.05     12.01 o 
  -1   4   8      166.21      128.07     10.12 o 
   0   4   8      182.40      216.20     27.60 o 
   1   4   8      182.51      214.94     21.42 o 
   2   4   8      143.71      122.84     10.49 o 
   3   4   8        1.19        7.18      5.82 o 
   4   4   8       59.55       58.65      8.62 o 
   5   4   8       14.91       15.45      6.92 o 
   6   4   8        6.99        3.45      7.57 o 
   7   4   8       18.10        9.68     19.05 o 
   8   4   8        6.50       78.39     44.80 o 
   9   4   8        0.07      -27.33     42.11 o 
 -16   5   8       43.55       56.50     39.34 o 
 -15   5   8        4.57       -6.69     19.15 o 
 -14   5   8       39.43       27.54     21.33 o 
 -13   5   8      318.98      333.09     30.63 o 
 -12   5   8       28.98       36.37     18.44 o 
 -11   5   8      213.33      202.27     24.28 o 
 -10   5   8      121.65      141.14     21.41 o 
  -9   5   8      128.52      131.75     22.19 o 
  -8   5   8       76.84       95.92     17.81 o 
  -7   5   8        0.64        5.76     16.09 o 
  -6   5   8      638.87      661.99     45.04 o 
  -5   5   8      219.59      264.76     21.95 o 
  -4   5   8       85.43      100.09     14.93 o 
  -3   5   8        2.70       16.06      8.91 o 
  -2   5   8     1159.16     1223.17     34.98 o 
  -1   5   8        5.85       -0.11      7.10 o 
   0   5   8       87.87       74.57     14.22 o 
   1   5   8      163.98      123.04     15.39 o 
   2   5   8       54.98       64.58     14.12 o 
   3   5   8       13.47        6.66      5.17 o 
   4   5   8      175.32      152.69      6.75 o 
   5   5   8       46.75       46.16     10.44 o 
   6   5   8       47.35       35.92     14.52 o 
   7   5   8        0.14       26.88     34.05 o 
   8   5   8        7.02       -9.96     25.32 o 
   9   5   8        1.61       15.53     28.13 o 
 -15   6   8       40.46      -13.16     24.56 o 
 -14   6   8      100.12      117.72     24.59 o 
 -13   6   8       72.04       60.87     25.65 o 
 -12   6   8        1.59        4.29     16.16 o 
 -11   6   8      137.13      131.23     22.70 o 
 -10   6   8      354.37      447.15     30.71 o 
  -9   6   8      237.29      209.97     24.12 o 
  -8   6   8      168.96      178.08     20.43 o 
  -7   6   8     1555.46     1435.12     44.54 o 
  -6   6   8      767.92      854.24     32.07 o 
  -5   6   8      216.74      209.96     15.06 o 
  -4   6   8      420.72      408.14     22.90 o 
  -3   6   8     1632.84     1692.77     32.22 o 
  -2   6   8      636.09      650.13     18.47 o 
  -1   6   8       64.03       78.36     11.57 o 
   0   6   8     2517.53     2609.88     39.93 o 
   1   6   8     1148.99     1070.05     39.32 o 
   2   6   8        2.14        0.71      7.28 o 
   3   6   8      109.98       90.20      8.87 o 
   4   6   8      639.78      604.59     12.87 o 
   5   6   8       27.89       23.49      7.70 o 
   6   6   8       83.52       83.77     39.87 o 
   7   6   8       81.27       45.69     38.53 o 
   8   6   8      108.57      100.76     26.77 o 
 -15   7   8       24.74       17.49     19.58 o 
 -14   7   8       56.48       25.66     23.33 o 
 -13   7   8      167.77      145.43     24.63 o 
 -12   7   8      144.24      165.29     24.43 o 
 -11   7   8      106.12       79.85     18.64 o 
 -10   7   8      203.24      218.64     23.04 o 
  -9   7   8       90.40       83.87     18.76 o 
  -8   7   8      242.48      291.31     31.81 o 
  -7   7   8      195.70      211.23     20.74 o 
  -6   7   8      275.34      282.91     26.25 o 
  -5   7   8     1398.84     1463.64     45.86 o 
  -4   7   8      998.50      992.47     26.25 o 
  -3   7   8       49.61       50.09      8.87 o 
  -2   7   8       22.90       23.31      8.33 o 
  -1   7   8       11.03        4.18      6.77 o 
   0   7   8      122.08      152.27     15.42 o 
   1   7   8      547.50      485.43     67.42 o 
   2   7   8       87.93       93.90     14.87 o 
   3   7   8      315.69      288.74     35.96 o 
   4   7   8      510.36      531.67     54.68 o 
   5   7   8       75.44       55.55     42.56 o 
   6   7   8        1.14       56.89     45.24 o 
   7   7   8      115.42      116.02     47.04 o 
   8   7   8      126.77      114.85     34.10 o 
 -15   8   8      142.07      101.34     27.66 o 
 -14   8   8      319.21      277.17     33.07 o 
 -13   8   8      336.64      369.11     51.47 o 
 -12   8   8      322.31      408.89     62.73 o 
 -11   8   8      232.62      239.59     22.24 o 
 -10   8   8      578.79      552.59     31.02 o 
  -9   8   8     1676.16     1736.57     53.16 o 
  -8   8   8     2489.69     2539.90     51.88 o 
  -7   8   8      894.28      886.32     27.60 o 
  -6   8   8      663.13      716.02     24.38 o 
  -5   8   8      912.26      986.83     30.66 o 
  -4   8   8      237.18      200.17     13.20 o 
  -3   8   8      669.91      726.67     31.99 o 
  -2   8   8      549.04      576.73     18.98 o 
  -1   8   8     1441.60     1212.78    116.03 o 
   0   8   8     1021.99      633.04    120.14 o 
   1   8   8     1104.08     1187.92     31.48 o 
   2   8   8      717.88      702.57     38.88 o 
   3   8   8      933.44     1017.75     51.94 o 
   4   8   8      395.65      405.30     81.75 o 
   5   8   8      310.63      457.69     65.63 o 
   6   8   8      340.81      278.64     64.96 o 
 -14   9   8      118.51      101.58     22.97 o 
 -13   9   8       83.74       82.43     23.99 o 
 -12   9   8      122.37      109.09     20.59 o 
 -11   9   8      200.43      193.02     21.47 o 
 -10   9   8      166.32      163.17     23.52 o 
  -9   9   8      300.34      357.29     26.22 o 
  -8   9   8      103.87      115.78     18.05 o 
  -7   9   8      215.13      275.93     18.46 o 
  -6   9   8      296.45      255.92     23.76 o 
  -5   9   8      672.20      715.83     22.79 o 
  -4   9   8      158.30      158.19     15.80 o 
  -3   9   8      547.58      562.79     18.39 o 
  -2   9   8      164.51      150.66     13.54 o 
  -1   9   8      858.07      948.44     30.96 o 
   0   9   8      101.23      105.86     12.17 o 
   1   9   8      313.36      322.81     30.77 o 
   2   9   8      235.31      221.46     34.05 o 
   3   9   8      110.98      113.58     25.14 o 
   4   9   8        2.85       29.15     25.38 o 
   5   9   8       15.89       60.53     25.57 o 
   6   9   8       47.68       11.20     43.90 o 
   7   9   8       49.99       41.21     52.41 o 
 -14  10   8      127.01       87.80     44.80 o 
 -13  10   8      160.94      129.33     23.04 o 
 -12  10   8      385.99      470.91     46.33 o 
 -11  10   8      282.49      251.61     33.44 o 
 -10  10   8       37.55       67.80     20.50 o 
  -9  10   8       19.43       32.84     15.74 o 
  -8  10   8      184.92      178.61     18.43 o 
  -7  10   8      314.17      442.64     23.57 o 
  -6  10   8      465.01      457.95     30.29 o 
  -5  10   8      529.54      598.99     20.59 o 
  -4  10   8      575.18      593.57     24.12 o 
  -3  10   8      555.47      610.23     21.20 o 
  -2  10   8      666.97      657.04     31.10 o 
  -1  10   8     1190.49     1370.26     55.54 o 
   0  10   8      633.13      593.55     20.59 o 
   1  10   8      656.50      633.18     54.65 o 
   2  10   8      128.75      184.58     30.44 o 
   3  10   8        1.83       49.11     36.73 o 
   4  10   8        2.69       -2.50     24.43 o 
   5  10   8      252.20      287.47     41.84 o 
   6  10   8      125.46      100.02     40.14 o 
 -13  11   8       46.62       48.22     25.55 o 
 -12  11   8       30.49       18.09     20.64 o 
 -11  11   8       67.14       75.48     22.44 o 
 -10  11   8        6.10       33.14     15.82 o 
  -9  11   8       43.71       33.86     16.86 o 
  -8  11   8       38.79       36.76     14.72 o 
  -7  11   8      530.06      544.76     28.89 o 
  -6  11   8      301.58      356.50     22.29 o 
  -5  11   8      179.29      218.97     17.83 o 
  -4  11   8      266.11      302.42     14.01 o 
  -3  11   8       76.46       52.60     12.30 o 
  -2  11   8       20.28       12.59      9.08 o 
  -1  11   8       25.16       17.83     16.68 o 
   0  11   8        7.23       14.63     16.54 o 
   1  11   8       54.59       53.06     41.33 o 
   2  11   8       15.09       46.15     28.13 o 
   3  11   8      154.01      165.70     30.11 o 
   4  11   8        0.46      -35.61     35.61 o 
   5  11   8       18.31      103.48     48.83 o 
   6  11   8       25.42      -37.18     51.96 o 
 -12  12   8       10.32       32.48     21.98 o 
 -11  12   8        0.11        3.82     17.56 o 
 -10  12   8        8.08       10.29     16.65 o 
  -9  12   8       89.18      116.85     18.60 o 
  -8  12   8        0.93        1.93     12.07 o 
  -7  12   8        1.20      -11.90     13.46 o 
  -6  12   8       18.45        8.15     11.15 o 
  -5  12   8      119.51      100.69     15.93 o 
  -4  12   8        9.00        1.61      8.97 o 
  -3  12   8       52.42       62.99     16.05 o 
  -2  12   8       45.34       30.60      5.03 o 
  -1  12   8      184.02      227.15     42.14 o 
   0  12   8        1.27       -7.94     11.96 o 
   1  12   8       18.90      -10.20     23.18 o 
   2  12   8      189.57      138.93     36.69 o 
   3  12   8        7.13        4.93     39.87 o 
   4  12   8        0.51        8.75     31.67 o 
   5  12   8        0.35       11.03     31.09 o 
 -11  13   8       18.06       20.58     18.74 o 
 -10  13   8       18.79       16.49     20.37 o 
  -9  13   8       15.18       27.68     14.56 o 
  -8  13   8       18.44       43.89     19.10 o 
  -7  13   8       37.69       35.14     14.77 o 
  -6  13   8       22.41       20.83     16.26 o 
  -5  13   8        1.09       13.53     17.13 o 
  -4  13   8       37.80       24.10     15.21 o 
  -3  13   8        3.89        9.01      9.98 o 
  -2  13   8        6.89       14.35     15.01 o 
  -1  13   8        1.49      -16.81     16.81 o 
   0  13   8        3.93        2.66     20.58 o 
   1  13   8       41.42       70.20     33.61 o 
   2  13   8        0.03       -0.48     21.67 o 
   3  13   8        0.12       -3.62     28.63 o 
   4  13   8        1.45       22.85     51.07 o 
 -10  14   8       45.98       58.53     19.96 o 
  -9  14   8       44.11       25.46     15.60 o 
  -8  14   8       47.20       35.18     15.03 o 
  -7  14   8       81.70       61.46     14.40 o 
  -6  14   8       66.17      101.93     33.43 o 
  -5  14   8       28.72       39.30     21.31 o 
  -4  14   8       10.31        0.21     13.79 o 
  -3  14   8       27.74       35.49     18.56 o 
  -2  14   8       23.84       26.18     14.56 o 
  -1  14   8       30.42       38.08     38.80 o 
   0  14   8      134.97      124.75     32.16 o 
   1  14   8      135.37       90.25     34.55 o 
   2  14   8       81.22      112.97     46.81 o 
   3  14   8       54.48       67.20     31.25 o 
  -8  15   8       17.91        1.90     15.42 o 
  -7  15   8       58.68       49.24     22.99 o 
  -6  15   8       41.23       27.19     16.80 o 
  -5  15   8      140.85      123.69     22.50 o 
  -4  15   8       79.10      145.42     39.45 o 
  -3  15   8       10.55       14.45     21.40 o 
  -2  15   8        2.31       16.31     35.41 o 
  -1  15   8        9.22        0.76     22.52 o 
   0  15   8       35.27       44.73     36.43 o 
   1  15   8       14.44       12.88     24.45 o 
  -6  16   8       41.60       35.31     26.81 o 
  -5  16   8      171.23      154.22     26.83 o 
  -4  16   8      130.20      118.37     42.79 o 
  -3  16   8       54.98        7.88     29.71 o 
  -2  16   8      164.47      148.77     33.41 o 
  -1  16   8      208.02      167.52     41.60 o 
 -16   1   9        1.50       18.82     23.97 o 
 -15   1   9       14.55       14.15     41.60 o 
 -14   1   9      186.00      194.44     32.33 o 
 -13   1   9      890.39      910.75     46.16 o 
 -12   1   9       60.22       73.34     20.83 o 
 -11   1   9      575.78      616.89     35.27 o 
 -10   1   9      471.72      463.40     30.50 o 
  -9   1   9      344.44      456.95     34.98 o 
  -8   1   9       33.30       31.28     16.81 o 
  -7   1   9      278.40      350.97     24.56 o 
  -6   1   9       95.31       90.75     17.36 o 
  -5   1   9     1103.66     1140.07     33.84 o 
  -4   1   9       12.54       68.05     18.75 o 
  -3   1   9      615.40      556.62     21.20 o 
  -2   1   9      135.73      123.80     14.82 o 
  -1   1   9       65.12       72.09     12.86 o 
   0   1   9      114.73      123.77     19.27 o 
   1   1   9      198.34      197.53     14.95 o 
   2   1   9        2.29        1.98      8.07 o 
   3   1   9      134.82      134.65     12.33 o 
   4   1   9      297.59      295.80     13.97 o 
   5   1   9        7.74        2.33     10.33 o 
   6   1   9        7.15        3.47     12.01 o 
   7   1   9       69.52       67.92     15.75 o 
   8   1   9       60.29       49.97     13.22 o 
 -16   2   9       18.80      -14.52     23.42 o 
 -15   2   9       42.82       61.57     24.06 o 
 -14   2   9      118.68      155.09     26.34 o 
 -13   2   9       73.08       77.72     28.34 o 
 -12   2   9        3.16        3.95     18.26 o 
 -11   2   9       84.66       98.22     22.22 o 
 -10   2   9       18.36        9.28     18.97 o 
  -9   2   9        1.30        3.92     16.27 o 
  -8   2   9      512.67      555.63     35.50 o 
  -7   2   9       39.58       57.77     18.92 o 
  -6   2   9       30.71       30.95     14.90 o 
  -5   2   9       34.96       30.67     12.93 o 
  -4   2   9      166.91      157.70     19.59 o 
  -3   2   9      174.71      140.98     16.21 o 
  -2   2   9       49.73       24.30     13.02 o 
  -1   2   9       51.27       60.64     17.21 o 
   0   2   9        5.07       13.79     14.50 o 
   1   2   9      255.00      241.17     27.17 o 
   2   2   9      300.84      319.82     14.08 o 
   3   2   9      248.65      317.99     14.55 o 
   4   2   9       31.48       29.97      9.94 o 
   5   2   9      210.42      208.25     13.56 o 
   6   2   9      570.78      550.19     25.99 o 
   7   2   9       44.98       36.54     16.27 o 
   8   2   9       30.34       12.81     14.97 o 
 -16   3   9      143.62      119.81     35.05 o 
 -15   3   9      114.58      106.05     28.41 o 
 -14   3   9      269.22      333.53     43.13 o 
 -13   3   9      474.35      537.40     54.18 o 
 -12   3   9       17.66       11.17     19.52 o 
 -11   3   9      860.24      985.62     38.36 o 
 -10   3   9      687.27      655.67     33.88 o 
  -9   3   9     1156.74     1181.24     42.93 o 
  -8   3   9     2019.44     2071.21     62.65 o 
  -7   3   9     4269.29     4365.11     87.22 o 
  -6   3   9      564.36      564.05     24.46 o 
  -5   3   9     1763.56     1687.48     64.59 o 
  -4   3   9      755.93      805.33     26.25 o 
  -3   3   9      615.70      582.10     34.79 o 
  -2   3   9     1931.34     1743.39     39.90 o 
  -1   3   9      576.82      718.89     23.42 o 
   0   3   9     2998.16     3079.46     67.89 o 
   1   3   9     2034.48     2106.67     52.64 o 
   2   3   9      487.95      503.11     20.65 o 
   3   3   9      662.13      574.46     35.79 o 
   4   3   9     1750.81     1776.81     63.73 o 
   5   3   9      203.66      184.92     13.81 o 
   6   3   9      226.91      219.60     16.00 o 
   7   3   9      562.02      544.59     29.23 o 
   8   3   9      247.89      196.23     32.84 o 
 -16   4   9        1.11       -4.84     24.16 o 
 -15   4   9       75.23       70.96     24.63 o 
 -14   4   9      174.90      114.34     26.68 o 
 -13   4   9       60.65       50.97     22.89 o 
 -12   4   9       37.58       52.13     20.99 o 
 -11   4   9      196.24      156.41     27.15 o 
 -10   4   9      108.95      143.75     20.70 o 
  -9   4   9       14.38       12.30     16.28 o 
  -8   4   9     1125.54     1071.66     43.60 o 
  -7   4   9      115.36      144.88     21.08 o 
  -6   4   9        0.46       16.42     13.52 o 
  -5   4   9        0.41        7.12     11.38 o 
  -4   4   9        3.87        7.23     11.91 o 
  -3   4   9      106.55      122.12     16.41 o 
  -2   4   9      118.54      130.35     14.77 o 
  -1   4   9       44.48       59.95     14.48 o 
   0   4   9      768.66      821.90     41.42 o 
   1   4   9       83.38      110.56     27.71 o 
   2   4   9       19.82       17.91      9.49 o 
   3   4   9      116.39      136.66      8.95 o 
   4   4   9       13.94       29.03     10.67 o 
   5   4   9        7.63       -0.99      7.98 o 
   6   4   9       25.29       24.68     14.72 o 
   7   4   9       23.30        7.66     23.45 o 
   8   4   9        0.11       21.50     41.21 o 
 -16   5   9      275.59      209.96     32.67 o 
 -15   5   9      259.98      219.95     29.98 o 
 -14   5   9      345.29      369.69     51.69 o 
 -13   5   9      266.65      188.28     25.37 o 
 -12   5   9      120.41      165.52     23.57 o 
 -11   5   9      251.60      241.27     24.55 o 
 -10   5   9      908.19      916.02     41.25 o 
  -9   5   9      606.42      595.18     50.19 o 
  -8   5   9     1562.87     1695.68     66.86 o 
  -7   5   9     2246.06     2110.29     82.57 o 
  -6   5   9     1421.80     1485.07     36.57 o 
  -5   5   9     1448.99     1479.17     41.38 o 
  -4   5   9     1723.48     1770.33     36.89 o 
  -3   5   9      827.00      825.36     21.86 o 
  -2   5   9     1876.01     1874.68     44.14 o 
  -1   5   9     1506.59     1652.26     31.26 o 
   0   5   9     2170.65     2263.26     56.65 o 
   1   5   9     2209.38     2186.28     39.00 o 
   2   5   9     1009.65      972.09     28.00 o 
   3   5   9      456.15      528.52     15.87 o 
   4   5   9      707.90      708.45     17.23 o 
   5   5   9      188.39      199.62     24.56 o 
   6   5   9      122.62       82.87     38.53 o 
   7   5   9      129.31      121.92     39.20 o 
   8   5   9      135.79      115.64     35.45 o 
 -15   6   9       23.97       28.01     21.90 o 
 -14   6   9        5.00       20.15     24.25 o 
 -13   6   9      175.65      164.36     29.60 o 
 -12   6   9       93.45       76.77     22.96 o 
 -11   6   9        3.95        4.23     15.58 o 
 -10   6   9        3.31        8.64     16.95 o 
  -9   6   9        5.23       -0.70     13.41 o 
  -8   6   9       12.78       17.71     16.58 o 
  -7   6   9      130.62      148.90     22.90 o 
  -6   6   9      230.41      254.86     26.96 o 
  -5   6   9       34.52       40.58     14.36 o 
  -4   6   9      220.42      199.73     17.99 o 
  -3   6   9      125.92      104.26     12.80 o 
  -2   6   9      130.86      110.10     14.97 o 
  -1   6   9       95.77       77.68     11.85 o 
   0   6   9        0.38        7.13     10.33 o 
   1   6   9       26.95       19.72      6.74 o 
   2   6   9       55.84       60.53      9.21 o 
   3   6   9        5.81        3.16      6.54 o 
   4   6   9        4.57        6.18      4.86 o 
   5   6   9       17.55       -9.41     52.86 o 
   6   6   9       13.28       21.50     35.39 o 
   7   6   9       12.61      -12.94     27.49 o 
 -15   7   9      131.27       95.52     60.65 o 
 -14   7   9       81.55       51.20     22.09 o 
 -13   7   9        3.54       -1.56     17.72 o 
 -12   7   9      165.53      183.79     24.03 o 
 -11   7   9       25.10       12.90     19.07 o 
 -10   7   9       81.45       80.88     23.61 o 
  -9   7   9      239.12      249.69     23.57 o 
  -8   7   9      496.58      536.09     37.21 o 
  -7   7   9       17.04       21.40     13.12 o 
  -6   7   9      380.26      440.88     36.08 o 
  -5   7   9       20.59       35.97     13.77 o 
  -4   7   9       53.46       53.42     10.68 o 
  -3   7   9       90.88       87.42      9.93 o 
  -2   7   9      159.41      179.46      9.16 o 
  -1   7   9      744.40      674.73     20.46 o 
   0   7   9      193.55      176.88     38.69 o 
   1   7   9       78.68       26.68     27.61 o 
   2   7   9      327.71      269.18     37.18 o 
   3   7   9      208.33      150.32     55.59 o 
   4   7   9       27.80       32.70     40.32 o 
   5   7   9      252.99      137.96     44.25 o 
   7   7   9       32.10       43.00     32.40 o 
 -14   8   9        1.58       13.28     22.15 o 
 -13   8   9       46.75       39.42     22.40 o 
 -12   8   9       40.39       38.74     18.92 o 
 -11   8   9      217.78      182.14     27.93 o 
 -10   8   9        3.47       -1.37     14.31 o 
  -9   8   9      127.90      153.54     20.96 o 
  -8   8   9      314.71      350.36     42.56 o 
  -7   8   9        0.37       17.29     17.57 o 
  -6   8   9       21.73       21.04     13.16 o 
  -5   8   9        0.16       10.14     11.06 o 
  -4   8   9      149.26      131.49     16.88 o 
  -3   8   9        0.06       10.17      9.26 o 
  -2   8   9      147.98      142.45     18.82 o 
  -1   8   9       25.05       26.13     17.59 o 
   0   8   9       18.22       25.77     23.97 o 
   1   8   9        1.27       -8.68     11.66 o 
   2   8   9      143.13      187.02     26.31 o 
   3   8   9        0.10      -23.29     30.09 o 
   4   8   9       95.28      159.54     55.45 o 
   5   8   9       50.20      -14.78     43.45 o 
 -14   9   9       36.59       65.03     22.11 o 
 -13   9   9        9.30      -12.23     17.46 o 
 -12   9   9       29.74       15.44     19.81 o 
 -11   9   9       52.08       71.81     18.40 o 
 -10   9   9      119.08      106.98     19.63 o 
  -9   9   9       17.25        1.24     14.33 o 
  -8   9   9      276.36      260.42     22.06 o 
  -7   9   9      573.19      596.51     31.79 o 
  -6   9   9        6.75       18.76     13.81 o 
  -5   9   9        0.33       19.48     15.61 o 
  -4   9   9       82.99       79.23     14.06 o 
  -3   9   9      318.13      356.49     23.74 o 
  -2   9   9      204.78      171.93     12.46 o 
  -1   9   9        8.05       -0.34     11.50 o 
   0   9   9       30.82       20.23     10.94 o 
   1   9   9      118.17      114.59      8.40 o 
   2   9   9       56.93       75.87     31.01 o 
   3   9   9        6.00        7.16     21.62 o 
   4   9   9      143.27      175.05     30.09 o 
   5   9   9       35.83       45.05     25.54 o 
 -13  10   9        9.93       25.14     22.01 o 
 -12  10   9       16.02       36.80     20.08 o 
 -11  10   9       37.82       24.50     16.75 o 
 -10  10   9      303.25      274.96     25.74 o 
  -9  10   9      624.00      604.27     27.50 o 
  -8  10   9        8.65       24.66     15.24 o 
  -7  10   9        4.78       10.34     12.13 o 
  -6  10   9       17.94       13.70     11.15 o 
  -5  10   9       45.92       33.26     10.91 o 
  -4  10   9       11.07       21.36     11.13 o 
  -3  10   9        0.57        6.48     17.45 o 
  -2  10   9        0.35       -2.71      7.39 o 
  -1  10   9       12.17       31.71     13.93 o 
   0  10   9      440.48      402.63     24.58 o 
   1  10   9      147.73      121.93     44.65 o 
   2  10   9       33.32       31.94     22.60 o 
   3  10   9      131.23      140.67     46.59 o 
   4  10   9        0.06        8.43     22.37 o 
   5  10   9       15.38      -13.83     25.57 o 
 -13  11   9      254.54      222.52     28.31 o 
 -12  11   9      333.73      295.97     29.14 o 
 -11  11   9      221.93      208.35     30.56 o 
 -10  11   9      223.85      283.12     38.79 o 
  -9  11   9      123.81      144.93     19.71 o 
  -8  11   9      127.00      137.51     21.22 o 
  -7  11   9       45.39       35.67     13.64 o 
  -6  11   9        3.29        2.55     11.82 o 
  -5  11   9      174.46      148.44     15.43 o 
  -4  11   9      560.40      570.17     32.25 o 
  -3  11   9      380.29      399.01     41.94 o 
  -2  11   9      704.99      765.55     32.12 o 
  -1  11   9      373.01      419.18     46.06 o 
   0  11   9      149.78      196.60     22.08 o 
   1  11   9       18.55       43.86     26.04 o 
   2  11   9      158.73      149.67     38.84 o 
   3  11   9      325.82      371.77     39.63 o 
   4  11   9      270.97      396.90     63.61 o 
   5  11   9      142.43       97.22     39.61 o 
 -12  12   9        0.23       21.35     19.98 o 
 -11  12   9        0.13       11.50     25.32 o 
 -10  12   9       73.64      102.00     29.96 o 
  -9  12   9       28.11        6.44     18.08 o 
  -8  12   9       14.49        7.20     14.42 o 
  -7  12   9        3.56       10.82     12.39 o 
  -6  12   9      151.03      112.76     22.71 o 
  -5  12   9       85.12       61.62     12.28 o 
  -4  12   9       30.57       24.84      9.57 o 
  -3  12   9       42.35       27.12     10.18 o 
  -2  12   9       92.56       71.75     16.70 o 
  -1  12   9       29.03       31.89     19.14 o 
   0  12   9      174.32      120.26     46.81 o 
   1  12   9        0.49       43.20     24.99 o 
   2  12   9       36.94        4.38     29.12 o 
   3  12   9       12.37       35.68     57.79 o 
   4  12   9        2.66      -25.53     53.31 o 
 -11  13   9      226.47      155.37     28.10 o 
 -10  13   9      253.65      237.40     36.32 o 
  -9  13   9      228.48      244.33     35.18 o 
  -8  13   9      173.90      157.36     18.38 o 
  -7  13   9      250.08      227.52     24.71 o 
  -6  13   9      651.58      636.17     30.93 o 
  -5  13   9      502.59      504.84     36.86 o 
  -4  13   9      540.84      496.56     29.59 o 
  -3  13   9      324.10      380.75     43.92 o 
  -2  13   9      172.55      190.44     53.65 o 
  -1  13   9       95.36       95.78     35.46 o 
   0  13   9      119.75       70.11     45.46 o 
   1  13   9      319.12      355.53     40.27 o 
   2  13   9      481.73      553.04     47.39 o 
   3  13   9      306.36      276.57     46.14 o 
  -9  14   9       18.40        0.41     16.15 o 
  -8  14   9        5.80       14.85     14.57 o 
  -7  14   9        9.85        3.96     17.39 o 
  -6  14   9       11.29       37.42     36.54 o 
  -5  14   9        0.82      -15.84     17.89 o 
  -4  14   9       17.16       -3.65     17.09 o 
  -3  14   9        4.68       10.14     16.75 o 
  -2  14   9       27.39        5.97     27.74 o 
  -1  14   9       11.38      -21.67     52.35 o 
   0  14   9        8.65       17.68     37.32 o 
   1  14   9        1.72        1.49     26.72 o 
   2  14   9       19.83       33.15     55.10 o 
  -8  15   9       46.25       28.17     18.18 o 
  -7  15   9       24.82       42.38     19.93 o 
  -6  15   9       46.75       87.14     53.35 o 
  -5  15   9       27.13       93.66     49.21 o 
  -4  15   9       45.74       47.00     21.90 o 
  -3  15   9       37.39       33.07     32.01 o 
  -2  15   9       70.24       56.22     42.86 o 
  -1  15   9       77.49      108.70     34.14 o 
   0  15   9       60.99       65.67     49.09 o 
 -16   0  10       10.53       29.12     45.69 o 
 -15   0  10        4.25       35.25     32.65 o 
 -14   0  10      645.59      703.98    133.94 o 
 -13   0  10      429.54      362.20     44.77 o 
 -12   0  10       88.89      123.02     34.24 o 
 -11   0  10      100.01       58.49     57.56 o 
 -10   0  10      606.70      623.53     57.10 o 
  -9   0  10       86.37       53.47     42.64 o 
  -8   0  10       12.71       37.22     28.69 o 
  -7   0  10      728.22      684.21     62.04 o 
  -6   0  10      784.65      910.69     53.48 o 
  -5   0  10        8.35        9.46     31.14 o 
  -4   0  10      398.93      498.56     32.19 o 
  -3   0  10     5659.82     5639.30    132.15 o 
  -2   0  10      899.33      976.77     61.82 o 
  -1   0  10      210.77      253.40     29.97 o 
   0   0  10      256.78      309.55     36.73 o 
   1   0  10      581.39      654.28     38.28 o 
   2   0  10        1.99       -7.21     10.66 o 
   3   0  10      221.43      213.62     21.47 o 
   4   0  10      371.17      379.70     24.60 o 
   5   0  10      255.38      199.05     27.80 o 
   6   0  10       55.44       54.25     16.11 o 
   7   0  10       32.19       37.79     16.65 o 
 -16   1  10       81.67      109.24     34.11 o 
 -15   1  10      112.71      118.20     28.19 o 
 -14   1  10      293.03      281.50     31.33 o 
 -13   1  10      575.67      646.14     64.18 o 
 -12   1  10     1814.31     1907.08     69.80 o 
 -11   1  10     1113.11     1128.93     42.66 o 
 -10   1  10      624.33      749.80     40.59 o 
  -9   1  10       55.76       45.76     17.75 o 
  -8   1  10      527.53      583.92     29.03 o 
  -7   1  10      389.86      358.24     60.65 o 
  -6   1  10      434.23      498.37     35.63 o 
  -5   1  10      853.23      948.70     33.34 o 
  -4   1  10     2972.33     3052.31     61.46 o 
  -3   1  10     1045.15     1090.16     32.66 o 
  -2   1  10      115.58      129.80     16.58 o 
  -1   1  10      746.13      807.75     27.64 o 
   0   1  10      437.18      475.47     37.62 o 
   1   1  10      220.08      283.32     18.62 o 
   2   1  10      139.54      117.32     19.86 o 
   3   1  10      799.03      929.53     24.72 o 
   4   1  10      160.95      138.71     12.57 o 
   5   1  10      192.23      173.68     16.33 o 
   6   1  10       78.96       76.30     16.82 o 
   7   1  10      119.24      112.00     18.26 o 
 -16   2  10      103.80       61.85     28.83 o 
 -15   2  10       18.36       16.20     24.01 o 
 -14   2  10        1.21       -4.94     21.84 o 
 -13   2  10       20.23       15.07     28.21 o 
 -12   2  10      156.65      171.97     25.32 o 
 -11   2  10       48.12       52.47     23.81 o 
 -10   2  10      203.14      190.40     22.91 o 
  -9   2  10      405.44      544.00     32.15 o 
  -8   2  10      323.42      345.26     30.81 o 
  -7   2  10      140.81      154.83     20.65 o 
  -6   2  10       73.30       64.90     17.07 o 
  -5   2  10      624.17      638.64     27.69 o 
  -4   2  10      792.31      904.40     28.49 o 
  -3   2  10      175.86      182.97     18.12 o 
  -2   2  10       10.02       15.55     12.07 o 
  -1   2  10      165.50      202.78     15.40 o 
   0   2  10       37.68       18.26     15.67 o 
   1   2  10       12.08       12.00     10.51 o 
   2   2  10       13.21       13.03     10.62 o 
   3   2  10      350.53      357.21     15.87 o 
   4   2  10      329.84      329.22     28.89 o 
   5   2  10      249.11      245.36     20.90 o 
   6   2  10      337.92      310.18     32.50 o 
   7   2  10      140.50      102.89     18.34 o 
 -16   3  10       16.00       31.58     29.00 o 
 -15   3  10       40.56       12.26     21.81 o 
 -14   3  10       45.58       28.03     29.75 o 
 -13   3  10        1.33        7.77     26.03 o 
 -12   3  10        0.69       22.19     20.24 o 
 -11   3  10      151.42      181.70     25.31 o 
 -10   3  10      136.07      124.74     23.02 o 
  -9   3  10      432.53      464.07     29.76 o 
  -8   3  10      110.30       74.47     20.03 o 
  -7   3  10      365.26      447.50     29.96 o 
  -6   3  10       67.91       62.72     26.64 o 
  -5   3  10       84.87       61.05     17.55 o 
  -4   3  10       23.43       34.80     14.56 o 
  -3   3  10      185.08      185.12     18.84 o 
  -2   3  10       96.31      111.22     13.97 o 
  -1   3  10      149.83      174.93     30.00 o 
   0   3  10       12.50        3.74     13.22 o 
   1   3  10      223.54      167.77     20.69 o 
   2   3  10      358.10      414.69     26.98 o 
   3   3  10       29.79       38.25      9.35 o 
   4   3  10        2.88       16.05     11.05 o 
   5   3  10        2.83        7.02     10.09 o 
   6   3  10       54.20       48.86     14.03 o 
   7   3  10       55.66       37.40     23.87 o 
 -16   4  10        4.92       11.33     23.00 o 
 -15   4  10       27.60       26.88     20.78 o 
 -14   4  10        9.45       -4.98     19.50 o 
 -13   4  10       97.30       61.83     22.50 o 
 -12   4  10       33.46       60.73     26.18 o 
 -11   4  10        5.73        1.07     17.32 o 
 -10   4  10        4.18        0.23     18.74 o 
  -9   4  10       75.79       68.65     19.87 o 
  -8   4  10       12.50       -9.81     16.55 o 
  -7   4  10      299.74      374.89     33.80 o 
  -6   4  10        2.20       -2.24     13.77 o 
  -5   4  10      120.58      134.35     18.50 o 
  -4   4  10      257.54      259.03     17.27 o 
  -3   4  10       97.89       84.56     14.71 o 
  -2   4  10      183.29      154.48     15.57 o 
  -1   4  10       24.91       16.88     15.86 o 
   0   4  10      109.55      108.03     22.74 o 
   1   4  10       28.14        9.68      9.70 o 
   2   4  10      149.53      110.93     20.76 o 
   3   4  10        2.64       -1.25      7.11 o 
   4   4  10        2.88        7.25     10.13 o 
   5   4  10        2.09       -5.23     14.05 o 
   6   4  10       18.17       19.20     19.29 o 
   7   4  10       20.27       29.90     21.24 o 
 -15   5  10       32.70       18.07     24.01 o 
 -14   5  10       86.07       65.15     21.75 o 
 -13   5  10        6.36      -15.68     19.50 o 
 -12   5  10        6.88       14.52     18.05 o 
 -11   5  10       20.58        3.81     16.09 o 
 -10   5  10      206.33      185.88     24.73 o 
  -9   5  10        6.69       13.95     16.94 o 
  -8   5  10      289.36      310.62     31.62 o 
  -7   5  10       30.37       -2.91     18.52 o 
  -6   5  10        0.73       -0.20     17.91 o 
  -5   5  10        7.15       12.01     12.45 o 
  -4   5  10      877.08     1016.40     34.58 o 
  -3   5  10      118.09      134.79     22.27 o 
  -2   5  10      123.62      125.42     20.95 o 
  -1   5  10      450.70      401.74     22.46 o 
   0   5  10      174.77      165.35     21.34 o 
   1   5  10       94.31       75.07     20.12 o 
   2   5  10       10.56        8.28      6.31 o 
   3   5  10      270.20      318.86     18.97 o 
   4   5  10        1.21       -0.41      7.08 o 
   5   5  10        1.89       36.91     23.75 o 
   6   5  10        0.52       32.37     21.54 o 
   7   5  10       23.87        8.51     27.29 o 
 -15   6  10       82.08       60.23     35.83 o 
 -14   6  10      264.70      160.32     30.97 o 
 -13   6  10      161.75      104.06     35.91 o 
 -12   6  10        7.17        2.59     21.17 o 
 -11   6  10       13.68       53.70     28.47 o 
 -10   6  10      467.03      470.38     31.14 o 
  -9   6  10       78.21       81.16     31.36 o 
  -8   6  10       74.80       90.91     18.11 o 
  -7   6  10      469.13      485.82     27.82 o 
  -6   6  10      411.42      448.24     22.15 o 
  -5   6  10       25.35       28.61     14.10 o 
  -4   6  10        2.40       18.19     13.24 o 
  -3   6  10      247.51      311.66     29.77 o 
  -2   6  10       22.70       27.84     13.04 o 
  -1   6  10      130.41      144.99     17.95 o 
   0   6  10      195.55      241.80     23.84 o 
   1   6  10      280.57      270.53     24.97 o 
   2   6  10        1.51        5.42      6.49 o 
   3   6  10      221.51      238.90      9.72 o 
   4   6  10       43.31       78.55     26.34 o 
   5   6  10        1.10       82.43     38.08 o 
   6   6  10        6.74      -13.81     27.61 o 
 -15   7  10       87.34       84.68     24.30 o 
 -14   7  10      210.19      153.21     29.95 o 
 -13   7  10      207.28      181.94     25.07 o 
 -12   7  10      159.63      129.13     21.76 o 
 -11   7  10      241.13      234.32     27.62 o 
 -10   7  10      202.68      224.23     26.19 o 
  -9   7  10      522.02      531.18     33.15 o 
  -8   7  10      468.22      484.30     25.24 o 
  -7   7  10      609.36      636.13     35.00 o 
  -6   7  10       74.06       63.13     19.12 o 
  -5   7  10      168.11      216.81     16.14 o 
  -4   7  10       17.64       23.29     15.77 o 
  -3   7  10       27.30       34.57     11.44 o 
  -2   7  10       65.00       78.61     12.16 o 
  -1   7  10      803.04      753.18     19.39 o 
   0   7  10      400.08      400.21     22.45 o 
   1   7  10       84.54       91.31     29.20 o 
   2   7  10      322.87      316.67     52.36 o 
   3   7  10      173.31      162.25     27.08 o 
   4   7  10       72.59       58.17     27.53 o 
   6   7  10      200.18      135.97     49.14 o 
 -14   8  10      114.71       90.74     23.69 o 
 -13   8  10      184.68      110.03     22.71 o 
 -12   8  10       21.79       50.65     28.58 o 
 -11   8  10       28.07        0.21     14.81 o 
 -10   8  10       72.83       38.90     17.48 o 
  -9   8  10      301.18      281.12     28.04 o 
  -8   8  10      526.24      520.87     31.53 o 
  -7   8  10      151.72      171.56     18.86 o 
  -6   8  10      256.12      291.88     22.19 o 
  -5   8  10       22.99       27.46     16.28 o 
  -4   8  10      301.57      315.93     22.03 o 
  -3   8  10       58.91       82.01     13.76 o 
  -2   8  10      586.88      608.55     21.92 o 
  -1   8  10      438.32      432.81     36.97 o 
   0   8  10      350.42      426.40     51.22 o 
   1   8  10        3.15       42.40     28.11 o 
   2   8  10      110.91       92.84     27.07 o 
   3   8  10      247.79      213.76     30.61 o 
   4   8  10       99.19      140.84     29.28 o 
 -14   9  10       79.60       65.39     24.26 o 
 -13   9  10      144.47      146.41     27.06 o 
 -12   9  10       60.83       44.45     21.74 o 
 -11   9  10      146.51      175.65     32.34 o 
 -10   9  10      105.94       96.39     21.12 o 
  -9   9  10      491.97      480.29     38.04 o 
  -8   9  10      550.66      579.24     26.66 o 
  -7   9  10     1046.26     1119.21     35.67 o 
  -6   9  10      404.73      406.36     21.54 o 
  -5   9  10      915.84      919.27     27.59 o 
  -4   9  10      378.11      376.24     15.32 o 
  -3   9  10      817.39      830.36     50.56 o 
  -2   9  10      597.40      463.90     67.10 o 
  -1   9  10      659.09      704.18     69.21 o 
   0   9  10      523.66      553.60     36.87 o 
   1   9  10      133.20      126.89     44.06 o 
   2   9  10        2.38       -3.30     25.01 o 
   3   9  10        4.63        4.61     26.89 o 
   4   9  10       60.77       72.97     29.76 o 
   5   9  10       47.73       85.91     35.27 o 
 -13  10  10       20.95       12.66     31.55 o 
 -12  10  10       73.36       45.14     24.54 o 
 -11  10  10       87.74       97.11     24.62 o 
 -10  10  10       16.60       17.90     18.96 o 
  -9  10  10      172.22      146.46     21.49 o 
  -8  10  10        6.58        2.05     13.38 o 
  -7  10  10        2.67       -4.99     12.90 o 
  -6  10  10      193.56      190.06     25.01 o 
  -5  10  10      286.79      243.29     21.86 o 
  -4  10  10      205.68      207.45     20.87 o 
  -3  10  10       60.22       58.08     12.23 o 
  -2  10  10      181.22      149.79     33.75 o 
  -1  10  10       86.90      100.25     24.71 o 
   0  10  10      268.37      315.81     30.62 o 
   1  10  10      523.17      393.44    111.89 o 
   2  10  10      499.95      482.15     54.09 o 
   3  10  10       22.72       -6.64     28.42 o 
   4  10  10       13.99       51.09     36.51 o 
 -12  11  10      100.59       49.32     30.40 o 
 -11  11  10       91.12       82.07     27.02 o 
 -10  11  10      167.54      129.05     27.30 o 
  -9  11  10      303.86      275.54     25.12 o 
  -8  11  10        0.98       11.98     17.93 o 
  -7  11  10      162.42      113.15     20.65 o 
  -6  11  10        3.39       12.47     13.96 o 
  -5  11  10        5.24      -10.75     11.12 o 
  -4  11  10       11.67        3.77     11.67 o 
  -3  11  10      209.49      183.70     25.98 o 
  -2  11  10      198.51      192.02     28.55 o 
  -1  11  10        0.82       -4.66     17.71 o 
   0  11  10        4.25      -21.09     30.60 o 
   1  11  10       90.07       43.22     33.32 o 
   2  11  10       28.53       44.52     31.38 o 
   3  11  10       34.07       31.07     36.51 o 
 -11  12  10        0.02       41.99     23.04 o 
 -10  12  10        0.15        4.39     15.41 o 
  -9  12  10       18.68       10.67     14.74 o 
  -8  12  10       77.38       71.60     21.02 o 
  -7  12  10       23.50        1.29     13.50 o 
  -6  12  10       76.83       82.79     15.54 o 
  -5  12  10      304.31      296.90     34.59 o 
  -4  12  10       38.09       42.94     14.88 o 
  -3  12  10       53.20       56.90     19.32 o 
  -2  12  10       43.71       54.46     16.08 o 
  -1  12  10       62.73       35.12     55.74 o 
   0  12  10      240.40      227.64     45.63 o 
   1  12  10       25.58       -3.41     26.71 o 
   2  12  10        3.88       29.77     30.74 o 
   3  12  10        2.00        6.99     42.32 o 
 -10  13  10        0.07        6.77     23.38 o 
  -9  13  10       13.69       14.07     14.49 o 
  -8  13  10       19.45       33.50     17.21 o 
  -7  13  10        6.44        2.69     12.20 o 
  -6  13  10       13.43       -0.30     11.96 o 
  -5  13  10       46.99       52.47     27.07 o 
  -4  13  10      101.77      102.20     23.26 o 
  -3  13  10       13.79       25.95     23.16 o 
  -2  13  10        1.49       -0.50     27.61 o 
  -1  13  10        1.01       21.36     39.20 o 
   0  13  10       10.67       27.88     30.24 o 
   1  13  10        1.68        2.56     34.24 o 
  -9  14  10       13.08       40.48     18.31 o 
  -8  14  10       27.77       82.17     20.74 o 
  -7  14  10       52.86       39.50     14.51 o 
  -6  14  10      125.15      124.20     31.65 o 
  -5  14  10       62.37       67.57     32.41 o 
  -4  14  10       28.18       19.79     19.80 o 
  -3  14  10        3.43      -15.42     30.87 o 
  -2  14  10        1.84       24.97     40.77 o 
  -1  14  10        1.73       16.57     47.48 o 
   0  14  10        5.77       13.36     25.90 o 
  -6  15  10       53.30      109.91     40.83 o 
  -5  15  10       13.90       -7.57     24.87 o 
  -4  15  10        6.33       16.22     20.32 o 
  -3  15  10       46.58       42.58     35.59 o 
 -16   1  11        8.41       29.36     25.03 o 
 -15   1  11       19.14       15.79     24.61 o 
 -14   1  11      123.61      120.45     29.83 o 
 -13   1  11      353.33      343.02     45.07 o 
 -12   1  11       71.10       72.89     27.10 o 
 -11   1  11        5.02      -10.74     19.70 o 
 -10   1  11       92.34       97.10     25.04 o 
  -9   1  11       11.46       33.42     18.73 o 
  -8   1  11        5.46      -15.74     16.77 o 
  -7   1  11       71.76       49.84     19.99 o 
  -6   1  11       18.06       25.10     18.18 o 
  -5   1  11      251.23      266.39     22.54 o 
  -4   1  11      413.75      480.61     25.49 o 
  -3   1  11      552.14      561.58     29.36 o 
  -2   1  11      158.27      143.69     19.74 o 
  -1   1  11       65.25       57.93     14.42 o 
   0   1  11       55.91       47.76     17.15 o 
   1   1  11        9.82       14.98     12.69 o 
   2   1  11       17.10       28.31     10.48 o 
   3   1  11       47.05       42.92     10.59 o 
   4   1  11       97.04       93.21     12.42 o 
   5   1  11       49.68       38.43     15.52 o 
   6   1  11       32.01       27.26     18.83 o 
 -16   2  11       26.19       55.05     37.97 o 
 -15   2  11      107.42       75.32     28.75 o 
 -14   2  11      406.83      340.22     51.02 o 
 -13   2  11      457.94      495.56     79.92 o 
 -12   2  11      291.02      269.73     31.48 o 
 -11   2  11      635.71      660.92     38.15 o 
 -10   2  11      471.39      563.33     32.11 o 
  -9   2  11        4.51        2.30     18.72 o 
  -8   2  11      348.40      325.13     26.65 o 
  -7   2  11      225.17      265.04     22.48 o 
  -6   2  11      229.97      315.72     26.61 o 
  -5   2  11      691.18      723.32     31.72 o 
  -4   2  11      309.29      360.43     22.92 o 
  -3   2  11      115.95      106.24     17.29 o 
  -2   2  11      436.44      494.80     23.15 o 
  -1   2  11      327.42      332.87     20.76 o 
   0   2  11      607.21      708.23     47.30 o 
   1   2  11      335.88      313.66     28.41 o 
   2   2  11      623.30      641.80     27.31 o 
   3   2  11      317.62      336.21     17.44 o 
   4   2  11      107.50       87.04     12.37 o 
   5   2  11       14.11       17.11     14.78 o 
   6   2  11      187.91      209.04     25.18 o 
 -16   3  11        8.23      -23.76     27.69 o 
 -15   3  11        5.32      -13.82     22.50 o 
 -14   3  11       17.31       30.46     22.29 o 
 -13   3  11        0.10       -4.52     18.82 o 
 -12   3  11       40.27       36.97     25.38 o 
 -11   3  11       43.18       57.92     20.51 o 
 -10   3  11       26.38       49.32     20.29 o 
  -9   3  11      283.85      236.59     29.39 o 
  -8   3  11      234.11      212.49     27.21 o 
  -7   3  11      103.19       92.03     21.49 o 
  -6   3  11       15.40       18.87     23.99 o 
  -5   3  11      347.94      365.72     23.36 o 
  -4   3  11        7.69        9.69     14.83 o 
  -3   3  11       10.35       25.55     13.19 o 
  -2   3  11      112.30      114.71     16.08 o 
  -1   3  11       52.14       46.21     13.98 o 
   0   3  11        4.37        4.69     13.69 o 
   1   3  11       59.39       67.64     19.40 o 
   2   3  11       10.33       24.61     10.62 o 
   3   3  11        0.80        2.57      8.00 o 
   4   3  11       12.98       27.68     10.84 o 
   5   3  11        3.93       18.53     14.72 o 
   6   3  11       15.00       34.61     29.57 o 
 -15   4  11      283.93      250.72     36.39 o 
 -14   4  11      439.21      426.93     54.71 o 
 -13   4  11      114.38      114.22     27.75 o 
 -12   4  11       94.02       90.97     22.87 o 
 -11   4  11      728.86      730.21     46.28 o 
 -10   4  11      778.31      830.25     37.10 o 
  -9   4  11      940.01      971.31     40.85 o 
  -8   4  11     2826.57     2957.32     90.33 o 
  -7   4  11     2525.58     2648.86     62.41 o 
  -6   4  11      743.08      844.45     43.52 o 
  -5   4  11      636.44      609.16     45.61 o 
  -4   4  11     1411.26     1485.28     43.33 o 
  -3   4  11      217.16      219.79     21.61 o 
  -2   4  11      798.51      864.07     28.44 o 
  -1   4  11     1188.05     1234.16     32.45 o 
   0   4  11     1354.15     1496.59     53.09 o 
   1   4  11      420.66      380.97     17.00 o 
   2   4  11      304.78      326.06     28.02 o 
   3   4  11      351.43      339.25     21.94 o 
   4   4  11      257.64      221.18     17.38 o 
   5   4  11       26.32       27.91     24.75 o 
   6   4  11       88.22      151.98     39.41 o 
 -15   5  11        2.61       -9.36     26.62 o 
 -14   5  11        7.01      -10.18     23.58 o 
 -13   5  11        2.53        2.59     22.93 o 
 -12   5  11       18.04        0.77     19.33 o 
 -11   5  11        3.89       17.80     19.12 o 
 -10   5  11       18.37       17.27     24.80 o 
  -9   5  11       14.69      -10.74     17.51 o 
  -8   5  11      226.20      255.29     28.23 o 
  -7   5  11       27.70       61.56     18.82 o 
  -6   5  11       26.29       33.44     14.80 o 
  -5   5  11      126.34      106.87     22.30 o 
  -4   5  11       77.26       73.98     13.76 o 
  -3   5  11        0.58      -10.54     10.54 o 
  -2   5  11       15.92        2.89     10.80 o 
  -1   5  11       30.30       38.86     18.06 o 
   0   5  11       21.36       -5.64     22.03 o 
   1   5  11        7.89       -0.15      8.41 o 
   2   5  11        0.02        7.17      9.50 o 
   3   5  11        7.78       16.50     17.26 o 
   4   5  11        0.94       41.22     28.51 o 
   5   5  11        0.01       19.14     25.94 o 
 -15   6  11       83.60       84.77     27.12 o 
 -14   6  11       26.19       -1.22     20.43 o 
 -13   6  11       64.08       70.00     23.59 o 
 -12   6  11      101.02       58.73     30.97 o 
 -11   6  11      145.24      143.39     23.39 o 
 -10   6  11      263.97      224.31     30.51 o 
  -9   6  11      696.89      647.70     56.38 o 
  -8   6  11      297.76      381.88     48.10 o 
  -7   6  11      499.63      493.52     35.15 o 
  -6   6  11      326.88      301.98     30.66 o 
  -5   6  11      913.02      991.49     51.36 o 
  -4   6  11      204.67      205.18     29.22 o 
  -3   6  11      643.82      630.05     33.68 o 
  -2   6  11      167.46      188.41     13.08 o 
  -1   6  11      497.87      577.55     34.92 o 
   0   6  11      159.87      145.04     37.98 o 
   1   6  11      302.20      272.55     18.30 o 
   2   6  11      150.34      131.00     20.95 o 
   3   6  11      134.41      138.09     29.55 o 
   4   6  11      106.53      131.84     51.07 o 
   5   6  11      107.01       87.57     43.23 o 
 -14   7  11       44.92       40.36     25.22 o 
 -13   7  11       39.80       47.07     24.30 o 
 -12   7  11        0.09       16.27     29.01 o 
 -11   7  11       46.39      101.28     26.22 o 
 -10   7  11       19.91       12.47     19.34 o 
  -9   7  11        9.44       26.25     16.43 o 
  -8   7  11        6.65        5.81     18.12 o 
  -7   7  11       40.34       49.78     15.15 o 
  -6   7  11       44.07       46.40     16.58 o 
  -5   7  11       10.06       11.14     16.34 o 
  -4   7  11       16.33       13.06     11.73 o 
  -3   7  11       28.95       35.05     14.94 o 
  -2   7  11       55.05       51.97     14.15 o 
  -1   7  11        5.88       13.80     13.01 o 
   0   7  11        9.15       12.53      7.50 o 
   1   7  11      106.16       98.20     20.16 o 
   2   7  11       10.16       27.76     21.25 o 
   3   7  11       17.78       26.89     35.69 o 
   4   7  11        4.47      -17.01     77.95 o 
   5   7  11        0.03       -3.57     25.08 o 
 -14   8  11        2.95        5.45     21.73 o 
 -13   8  11       27.93       34.76     23.60 o 
 -12   8  11       13.66       55.35     21.96 o 
 -11   8  11       40.94        9.49     19.22 o 
 -10   8  11      156.31      137.19     26.42 o 
  -9   8  11      214.57      178.72     25.00 o 
  -8   8  11        1.01       23.69     19.24 o 
  -7   8  11       11.83       -6.63     14.62 o 
  -6   8  11       55.03       32.48     13.53 o 
  -5   8  11        3.39       -0.44     10.26 o 
  -4   8  11      115.53      109.81     15.45 o 
  -3   8  11       64.87       68.29     10.90 o 
  -2   8  11       10.24       23.09      7.68 o 
  -1   8  11        0.26       -2.10      7.11 o 
   0   8  11       36.42       51.27     38.69 o 
   1   8  11        0.54        4.91     29.89 o 
   2   8  11       15.52      -12.97     21.29 o 
   3   8  11        3.20      -20.93     24.36 o 
   4   8  11        0.08       24.55     36.17 o 
 -13   9  11        1.55        2.98     19.26 o 
 -12   9  11       78.63      110.22     30.09 o 
 -11   9  11        8.36       57.78     27.59 o 
 -10   9  11       33.73       26.83     18.54 o 
  -9   9  11       33.69       45.02     16.78 o 
  -8   9  11       84.54       81.67     26.62 o 
  -7   9  11      187.55      135.41     29.56 o 
  -6   9  11       23.52      -10.28     18.14 o 
  -5   9  11       46.40       25.46     14.04 o 
  -4   9  11        0.88        9.31     10.66 o 
  -3   9  11       59.40       65.23     15.13 o 
  -2   9  11        7.22       -4.05      8.96 o 
  -1   9  11       99.73      117.33     41.65 o 
   0   9  11       60.87       66.95     33.55 o 
   1   9  11       18.41      -27.70     27.70 o 
   2   9  11       37.15       22.66     26.11 o 
   3   9  11       47.11      113.75     39.65 o 
   4   9  11       35.16       66.75     45.69 o 
 -13  10  11       69.43       93.03     28.66 o 
 -12  10  11      102.40       87.20     27.73 o 
 -11  10  11      276.84      294.32     40.15 o 
 -10  10  11      138.41      167.95     30.49 o 
  -9  10  11        1.13        3.12     14.37 o 
  -8  10  11      192.00      174.79     18.67 o 
  -7  10  11      194.81      199.17     22.34 o 
  -6  10  11       54.14       53.99     13.83 o 
  -5  10  11      236.75      249.15     19.86 o 
  -4  10  11      297.09      306.71     19.20 o 
  -3  10  11      119.21       86.77     17.80 o 
  -2  10  11       36.84       44.78     23.59 o 
  -1  10  11       50.58       64.17     16.89 o 
   0  10  11       33.30       83.85     36.41 o 
   1  10  11        5.01       -5.07     23.56 o 
   2  10  11        3.65      118.57     90.03 o 
   3  10  11       35.30        4.83     38.47 o 
 -12  11  11        7.90       23.75     20.97 o 
 -11  11  11        0.53      -20.68     20.68 o 
 -10  11  11       11.71       12.85     16.16 o 
  -9  11  11       73.98       65.12     19.61 o 
  -8  11  11       12.42        6.13     13.54 o 
  -7  11  11       24.42       20.05     13.44 o 
  -6  11  11      120.90      115.67     16.27 o 
  -5  11  11        8.14       16.23      9.80 o 
  -4  11  11        1.99       -0.85     15.60 o 
  -3  11  11        0.35       -1.46     24.53 o 
  -2  11  11        5.42       12.06     15.95 o 
  -1  11  11       87.28       75.16     37.14 o 
   0  11  11        2.03        5.04     30.65 o 
   1  11  11       26.01       29.87     29.26 o 
   2  11  11        4.69       29.53     27.78 o 
 -11  12  11      130.07      153.15     46.99 o 
 -10  12  11      161.69      205.78     25.51 o 
  -9  12  11      247.36      199.22     23.34 o 
  -8  12  11       74.30       67.70     16.97 o 
  -7  12  11       91.18       66.48     16.32 o 
  -6  12  11      347.55      298.40     18.61 o 
  -5  12  11      505.64      521.72     43.90 o 
  -4  12  11      261.36      202.36     29.35 o 
  -3  12  11      255.53      242.23     34.42 o 
  -2  12  11      267.49      223.12     54.87 o 
  -1  12  11       36.27       31.94     42.67 o 
   0  12  11        5.08       48.20     46.31 o 
   1  12  11      101.96      166.98     55.51 o 
  -9  13  11        1.17        8.29     15.54 o 
  -8  13  11       24.66       25.88     14.96 o 
  -7  13  11       55.95       23.93     17.19 o 
  -6  13  11       22.80        5.71     20.53 o 
  -5  13  11        0.24      -13.78     24.49 o 
  -4  13  11        0.51        7.64     23.99 o 
  -3  13  11        9.81       -7.41     30.42 o 
  -2  13  11        2.25       -8.38     35.72 o 
  -1  13  11        9.31      -28.06     39.42 o 
   0  13  11        1.58       35.90     66.04 o 
  -7  14  11       93.22       71.59     31.81 o 
  -6  14  11       66.17       75.71     28.42 o 
  -5  14  11       17.84      -13.68     20.94 o 
  -4  14  11       83.02      190.03     63.16 o 
  -3  14  11      112.99      102.74     41.71 o 
 -16   0  12       50.45       45.48     38.61 o 
 -15   0  12       33.03       30.29     44.33 o 
 -14   0  12        2.31        9.34     36.29 o 
 -13   0  12      160.42      144.08     47.80 o 
 -12   0  12      633.50      716.70     90.27 o 
 -11   0  12      619.74      699.74     71.00 o 
 -10   0  12        2.28       14.78     30.93 o 
  -9   0  12      108.26       88.07     35.15 o 
  -8   0  12      433.47      519.67     42.29 o 
  -7   0  12       41.18       67.87     25.34 o 
  -6   0  12      481.71      554.46     41.05 o 
  -5   0  12     7938.18     7984.31    205.89 o 
  -4   0  12     4211.82     4096.00    131.11 o 
  -3   0  12      670.06      696.35     47.48 o 
  -2   0  12      665.36      710.47     46.39 o 
  -1   0  12      215.30      248.62     66.75 o 
   0   0  12        3.11        2.42     15.15 o 
   1   0  12       86.89      127.51     22.49 o 
   2   0  12      263.10      243.67     33.64 o 
   3   0  12      203.26      188.06     30.75 o 
   4   0  12       12.49       37.67     22.77 o 
   5   0  12       15.20       13.39     15.58 o 
 -16   1  12       14.49       38.93     37.53 o 
 -15   1  12       46.64       39.08     30.64 o 
 -14   1  12       66.58       76.60     28.43 o 
 -13   1  12      237.09      182.97     37.12 o 
 -12   1  12      167.93      168.31     27.06 o 
 -11   1  12      302.66      345.92     30.50 o 
 -10   1  12      190.60      211.37     25.44 o 
  -9   1  12       36.11       47.18     20.64 o 
  -8   1  12      182.28      164.09     23.81 o 
  -7   1  12      561.99      601.22     50.24 o 
  -6   1  12      363.63      391.99     35.76 o 
  -5   1  12      895.72      845.39     70.22 o 
  -4   1  12     2635.80     2789.86     66.79 o 
  -3   1  12      150.05      187.40     20.87 o 
  -2   1  12      205.25      224.49     20.50 o 
  -1   1  12      218.06      186.09     55.55 o 
   0   1  12      246.08      164.24     69.52 o 
   1   1  12       72.01       52.21     16.26 o 
   2   1  12      287.06      333.36     28.54 o 
   3   1  12      129.81      108.34     14.69 o 
   4   1  12      126.45       83.22     31.36 o 
   5   1  12       76.57      101.62     19.70 o 
 -15   2  12       35.00       68.93     29.85 o 
 -14   2  12      212.59      173.26     29.91 o 
 -13   2  12      262.75      238.17     35.55 o 
 -12   2  12      180.18      163.09     29.64 o 
 -11   2  12      193.11      223.75     29.51 o 
 -10   2  12       93.45       90.76     37.44 o 
  -9   2  12       54.16       40.07     24.68 o 
  -8   2  12      187.50      189.13     24.84 o 
  -7   2  12       98.22      126.06     21.85 o 
  -6   2  12       12.55       18.04     14.71 o 
  -5   2  12        2.68        2.44     14.75 o 
  -4   2  12       57.99       68.91     17.78 o 
  -3   2  12       94.58      103.57     19.61 o 
  -2   2  12      338.76      376.72     30.33 o 
  -1   2  12      191.90      181.91     32.48 o 
   0   2  12      108.62      140.11     32.33 o 
   1   2  12      324.08      324.55     23.30 o 
   2   2  12      179.12      152.86     16.93 o 
   3   2  12       47.99       32.54     13.48 o 
   4   2  12       78.07       66.96     18.69 o 
   5   2  12      121.36      109.05     21.89 o 
 -15   3  12       48.20       33.41     27.60 o 
 -14   3  12      152.65      120.88     30.54 o 
 -13   3  12       51.48       45.93     28.19 o 
 -12   3  12       29.59       38.62     23.03 o 
 -11   3  12       30.58       39.25     20.32 o 
 -10   3  12      282.19      266.73     26.70 o 
  -9   3  12      553.16      592.60     32.54 o 
  -8   3  12      113.95      129.23     20.67 o 
  -7   3  12       18.31       14.36     18.11 o 
  -6   3  12       32.73       35.78     16.11 o 
  -5   3  12        9.19        4.53     13.99 o 
  -4   3  12       43.54       66.33     19.95 o 
  -3   3  12      145.98      157.84     17.04 o 
  -2   3  12       29.60       28.81     12.72 o 
  -1   3  12        4.43      -23.47     23.47 o 
   0   3  12       42.63       51.27     24.87 o 
   1   3  12        4.36       -9.84      9.84 o 
   2   3  12       17.32       16.94     11.15 o 
   3   3  12       66.98       53.33     14.23 o 
   4   3  12       69.14      112.26     33.89 o 
   5   3  12       28.84       50.25     26.80 o 
 -15   4  12        0.34        1.30     38.75 o 
 -14   4  12        3.76      -12.34     23.59 o 
 -13   4  12       17.68       23.95     22.85 o 
 -12   4  12        4.75       23.83     25.49 o 
 -11   4  12       12.55       16.68     24.98 o 
 -10   4  12        4.63       -7.38     21.11 o 
  -9   4  12       15.87       52.22     22.28 o 
  -8   4  12       61.19       87.60     21.42 o 
  -7   4  12       62.21      103.59     21.23 o 
  -6   4  12       92.06       83.03     18.40 o 
  -5   4  12      210.31      216.90     19.94 o 
  -4   4  12       77.37       85.36     17.06 o 
  -3   4  12       16.25       22.73     14.45 o 
  -2   4  12        1.79        2.75     13.11 o 
  -1   4  12        0.33       -0.42     17.15 o 
   0   4  12       68.65       67.30     28.64 o 
   1   4  12        0.42        0.36     11.41 o 
   2   4  12        4.46       15.33     11.99 o 
   3   4  12        2.55        2.13     18.70 o 
   4   4  12        3.69       34.71     25.94 o 
   5   4  12        2.60       -8.96     38.97 o 
 -15   5  12       84.73       60.67     32.09 o 
 -14   5  12       47.79       81.30     31.63 o 
 -13   5  12        0.15       32.09     24.24 o 
 -12   5  12       18.62       12.96     20.48 o 
 -11   5  12       87.27       44.51     20.50 o 
 -10   5  12      165.03      146.03     28.28 o 
  -9   5  12        2.26        3.55     15.89 o 
  -8   5  12       40.53        9.05     15.23 o 
  -7   5  12      214.91      216.88     26.63 o 
  -6   5  12        8.25        8.49     17.52 o 
  -5   5  12        9.50       34.32     17.80 o 
  -4   5  12      464.17      515.95     27.73 o 
  -3   5  12        4.00      -11.97     11.97 o 
  -2   5  12       35.70       17.45     11.60 o 
  -1   5  12        5.32       -1.12     21.58 o 
   0   5  12        1.65       25.18     20.63 o 
   1   5  12       36.15       29.12     11.33 o 
   2   5  12       50.11       54.13     13.92 o 
   3   5  12       16.08      -10.53     27.98 o 
   4   5  12        4.17       19.07     26.05 o 
 -14   6  12        4.47      -13.46     25.61 o 
 -13   6  12        4.61       -0.57     26.59 o 
 -12   6  12       14.70        6.09     30.39 o 
 -11   6  12      127.90       77.42     27.90 o 
 -10   6  12        0.67       26.75     18.25 o 
  -9   6  12       80.14       65.65     22.00 o 
  -8   6  12      404.82      393.19     30.69 o 
  -7   6  12       27.38       28.93     20.86 o 
  -6   6  12        4.05       11.32     15.52 o 
  -5   6  12      740.58      773.53     32.17 o 
  -4   6  12       72.58       97.50     14.55 o 
  -3   6  12       48.65       37.93     13.90 o 
  -2   6  12      264.40      267.35     24.96 o 
  -1   6  12      384.31      455.92     30.39 o 
   0   6  12        3.19        9.85      9.63 o 
   1   6  12       20.82       35.51     13.35 o 
   2   6  12       38.21       12.79     19.87 o 
   3   6  12       48.66       61.68     34.07 o 
   4   6  12        9.81       16.18     27.34 o 
 -14   7  12       89.15       85.50     24.62 o 
 -13   7  12       81.06       81.39     25.33 o 
 -12   7  12       89.46      113.29     26.39 o 
 -11   7  12      104.53      143.56     35.53 o 
 -10   7  12      265.93      274.42     28.66 o 
  -9   7  12       40.68       50.84     24.89 o 
  -8   7  12      119.42       94.35     19.61 o 
  -7   7  12      352.85      354.73     27.57 o 
  -6   7  12      330.78      298.03     31.61 o 
  -5   7  12      144.41      136.57     16.06 o 
  -4   7  12      113.26      135.88     17.33 o 
  -3   7  12        2.92       -0.28     13.78 o 
  -2   7  12       74.47       80.50     22.07 o 
  -1   7  12      293.80      274.12     25.35 o 
   0   7  12       58.30       93.24     56.44 o 
   1   7  12      101.65      141.31     36.73 o 
   2   7  12      219.95      228.55     49.96 o 
   3   7  12      118.48      100.10     34.23 o 
 -14   8  12       82.79       90.97     36.16 o 
 -13   8  12       32.31       -6.79     20.41 o 
 -12   8  12       62.09       67.37     37.83 o 
 -11   8  12      281.14      228.16     27.36 o 
 -10   8  12      694.82      707.87     40.16 o 
  -9   8  12      354.75      409.75     51.62 o 
  -8   8  12      221.92      189.58     27.03 o 
  -7   8  12       54.33       36.32     15.58 o 
  -6   8  12       63.52       65.68     18.26 o 
  -5   8  12       44.38       52.50     15.80 o 
  -4   8  12       94.40       92.40     15.69 o 
  -3   8  12      122.65      128.94     18.21 o 
  -2   8  12      334.73      298.76     22.06 o 
  -1   8  12      161.73      165.41     45.69 o 
   0   8  12      143.96      116.19     62.07 o 
   1   8  12      213.09      132.91     42.16 o 
   2   8  12      102.93       91.77     58.90 o 
   3   8  12       70.75       85.31     34.98 o 
 -13   9  12       76.17       70.33     55.55 o 
 -12   9  12      106.27       75.43     23.94 o 
 -11   9  12      125.28      135.48     23.55 o 
 -10   9  12      162.02      174.66     23.30 o 
  -9   9  12      100.64       82.55     25.86 o 
  -8   9  12      168.70      144.44     20.31 o 
  -7   9  12      199.97      194.45     22.90 o 
  -6   9  12      225.87      256.53     37.46 o 
  -5   9  12      175.98      191.87     26.03 o 
  -4   9  12      168.62      136.27     15.27 o 
  -3   9  12      285.36      284.52     18.88 o 
  -2   9  12      214.77      202.56     70.86 o 
  -1   9  12      136.46      142.13     39.61 o 
   0   9  12      136.06      174.26     56.44 o 
   1   9  12       94.59       88.30     28.46 o 
   2   9  12       13.00       30.76     64.73 o 
 -12  10  12       66.22       94.67     33.51 o 
 -11  10  12        3.34       34.23     20.15 o 
 -10  10  12       17.58       33.70     18.43 o 
  -9  10  12       56.55       46.55     19.24 o 
  -8  10  12       53.04       41.17     19.77 o 
  -7  10  12       68.63       57.71     20.23 o 
  -6  10  12      108.29       66.99     16.21 o 
  -5  10  12       53.95       42.79     11.58 o 
  -4  10  12      170.92       89.68     32.43 o 
  -3  10  12      190.22      168.76     24.28 o 
  -2  10  12      143.25      108.93     21.43 o 
  -1  10  12      222.26      190.37     44.32 o 
   0  10  12       79.51       32.70     77.95 o 
   1  10  12        0.51       14.87     27.58 o 
 -11  11  12        8.83      -11.33     18.83 o 
 -10  11  12        6.05        9.06     25.72 o 
  -9  11  12      126.58      153.71     23.49 o 
  -8  11  12      176.53      126.75     24.37 o 
  -7  11  12       50.24       45.36     18.31 o 
  -6  11  12      137.28       92.59     17.73 o 
  -5  11  12       58.24       56.88     22.37 o 
  -4  11  12        0.33      -16.89     25.18 o 
  -3  11  12       25.22       25.05     18.34 o 
  -2  11  12       17.88       16.01     55.65 o 
  -1  11  12        0.28       12.58     33.68 o 
   0  11  12        6.70       -0.85     38.84 o 
 -10  12  12        6.01       52.97     21.96 o 
  -9  12  12        2.84       26.50     22.93 o 
  -8  12  12       35.46       27.43     19.68 o 
  -7  12  12        7.67       12.12     14.17 o 
  -6  12  12       23.25        9.04     19.03 o 
  -5  12  12       29.04       20.20     26.79 o 
  -4  12  12        0.73       -1.60     17.92 o 
  -3  12  12       48.86       52.23     37.50 o 
  -2  12  12        0.24       56.45     38.59 o 
  -1  12  12        2.72       26.73     44.97 o 
  -8  13  12       29.56       17.74     16.84 o 
  -7  13  12       20.29       38.70     29.16 o 
  -6  13  12       17.96        2.46     28.76 o 
  -5  13  12        0.72       -6.51     20.65 o 
  -4  13  12        5.71      -37.57     37.57 o 
  -3  13  12        0.04      -37.30     37.77 o 
 -15   1  13      194.75      148.31     39.53 o 
 -14   1  13      138.97      112.17     31.38 o 
 -13   1  13       44.01       31.36     24.92 o 
 -12   1  13      101.59      118.66     32.53 o 
 -11   1  13      114.87      119.45     34.21 o 
 -10   1  13       47.83       32.30     19.72 o 
  -9   1  13       32.75       39.50     19.23 o 
  -8   1  13       49.47       74.39     27.97 o 
  -7   1  13      168.81      159.05     30.94 o 
  -6   1  13       17.89       36.35     22.80 o 
  -5   1  13       93.65       91.86     21.99 o 
  -4   1  13       14.79      -14.49     15.63 o 
  -3   1  13       41.74       52.04     17.87 o 
  -2   1  13       30.16       26.36     16.15 o 
  -1   1  13       37.09       63.00     28.60 o 
   0   1  13        2.26       -4.62     18.00 o 
   1   1  13       44.79       38.15     13.94 o 
   2   1  13       53.38       44.28     14.06 o 
   3   1  13       11.59       18.43     17.15 o 
   4   1  13        5.26        2.81     13.50 o 
 -15   2  13        4.90       -4.66     24.47 o 
 -14   2  13       20.18       16.70     25.19 o 
 -13   2  13        0.51      -13.28     25.41 o 
 -12   2  13        0.03       24.72     22.80 o 
 -11   2  13       42.75       75.45     22.96 o 
 -10   2  13        0.00        5.25     21.93 o 
  -9   2  13        8.27       26.92     22.33 o 
  -8   2  13        1.53        6.21     17.47 o 
  -7   2  13       62.84       67.37     20.99 o 
  -6   2  13        5.51       16.37     16.92 o 
  -5   2  13       25.59       33.29     17.67 o 
  -4   2  13        6.85       -4.98     13.64 o 
  -3   2  13       14.49        0.97     13.58 o 
  -2   2  13        1.38        2.47     15.25 o 
  -1   2  13      125.69      151.45     25.56 o 
   0   2  13      109.11       61.36     22.64 o 
   1   2  13        6.09        3.88     11.18 o 
   2   2  13        0.03       11.91     14.15 o 
   3   2  13       14.67       26.96     15.40 o 
   4   2  13       71.04       35.70     22.81 o 
 -15   3  13      103.45       84.11     39.03 o 
 -14   3  13       12.62       26.35     23.64 o 
 -13   3  13       22.20       11.28     22.71 o 
 -12   3  13      170.90      148.75     33.30 o 
 -11   3  13      278.09      250.48     33.51 o 
 -10   3  13      412.04      405.15     42.73 o 
  -9   3  13      895.41      982.65     60.00 o 
  -8   3  13      637.72      673.94     78.63 o 
  -7   3  13      302.98      352.33     27.42 o 
  -6   3  13       95.22       83.41     22.46 o 
  -5   3  13      409.78      427.73     26.43 o 
  -4   3  13       79.07       63.52     17.97 o 
  -3   3  13      222.81      208.88     21.10 o 
  -2   3  13      347.52      327.14     27.33 o 
  -1   3  13      699.38      761.35     46.83 o 
   0   3  13       90.13      112.32     34.82 o 
   1   3  13      214.15      212.93     19.88 o 
   2   3  13      249.88      246.91     20.82 o 
   3   3  13      230.93      316.71     77.50 o 
 -15   4  13        0.15      -14.59     28.78 o 
 -14   4  13        6.81       16.42     27.65 o 
 -13   4  13       13.09       14.23     23.39 o 
 -12   4  13       10.55        8.30     21.17 o 
 -11   4  13       48.36       59.90     24.12 o 
 -10   4  13       12.25        8.99     20.83 o 
  -9   4  13       44.61       17.40     26.44 o 
  -8   4  13        4.16       21.13     18.63 o 
  -7   4  13      101.97       94.75     21.58 o 
  -6   4  13        1.94        4.47     18.85 o 
  -5   4  13        0.03        7.03     14.53 o 
  -4   4  13       42.74       51.96     18.65 o 
  -3   4  13       55.19       54.22     21.46 o 
  -2   4  13       32.64       40.96     17.66 o 
  -1   4  13        0.92      -19.36     29.69 o 
   0   4  13        5.01       -2.71     16.63 o 
   1   4  13        7.83       -4.74     11.34 o 
   2   4  13        0.16       48.37     52.79 o 
   3   4  13        7.40      -35.40     35.40 o 
 -14   5  13       77.96       69.27     29.30 o 
 -13   5  13       79.59       40.17     29.06 o 
 -12   5  13       96.17      163.84     55.64 o 
 -11   5  13      253.39      181.26     32.82 o 
 -10   5  13      192.84      173.61     27.44 o 
  -9   5  13      439.84      457.68     30.77 o 
  -8   5  13      371.82      381.55     49.04 o 
  -7   5  13      375.96      420.94     37.55 o 
  -6   5  13      380.10      384.88     30.45 o 
  -5   5  13      415.25      425.42     26.92 o 
  -4   5  13      338.54      393.32     36.47 o 
  -3   5  13      351.75      385.34     42.89 o 
  -2   5  13      509.41      559.19     23.70 o 
  -1   5  13      490.68      535.61     43.99 o 
   0   5  13      402.27      397.69     27.37 o 
   1   5  13      143.00      161.52     26.60 o 
   2   5  13      148.20      185.91     40.35 o 
   3   5  13       80.00       85.19     41.43 o 
 -14   6  13       44.40       29.38     23.75 o 
 -13   6  13        4.74       39.12     23.73 o 
 -12   6  13        8.90       21.41     24.38 o 
 -11   6  13        1.71       24.06     21.67 o 
 -10   6  13       18.59       28.05     18.63 o 
  -9   6  13       16.99       38.73     18.35 o 
  -8   6  13       24.45       51.36     18.01 o 
  -7   6  13       26.88       23.39     16.00 o 
  -6   6  13        2.93       16.36     14.98 o 
  -5   6  13        0.74        5.52     15.61 o 
  -4   6  13       35.94       13.02     12.33 o 
  -3   6  13       15.36       11.21     11.34 o 
  -2   6  13       62.19       60.72     25.93 o 
  -1   6  13        1.70        4.44     17.58 o 
   0   6  13        0.10       53.65     31.06 o 
   1   6  13        4.88       61.33     29.60 o 
   2   6  13        3.42      -27.59     37.02 o 
 -13   7  13       22.66      -10.19     31.93 o 
 -12   7  13        5.59       37.29     25.83 o 
 -11   7  13       31.96       60.15     24.14 o 
 -10   7  13       90.03       59.76     26.55 o 
  -9   7  13       60.49       67.64     20.32 o 
  -8   7  13       15.01       28.82     19.13 o 
  -7   7  13       42.68       59.94     23.70 o 
  -6   7  13       17.79       33.36     14.57 o 
  -5   7  13        8.31       -0.85     16.69 o 
  -4   7  13       57.54       67.11     17.65 o 
  -3   7  13       65.25       38.19     13.27 o 
  -2   7  13       61.72       37.65     12.99 o 
  -1   7  13       11.56       32.09     52.90 o 
   0   7  13       66.52       67.44     41.82 o 
   1   7  13       46.25      -34.63     80.41 o 
   2   7  13       54.43       26.15     39.39 o 
 -13   8  13       42.07       -8.96     47.48 o 
 -12   8  13       18.88       59.31     30.58 o 
 -11   8  13       14.61       75.68     23.08 o 
 -10   8  13      122.86       88.05     26.59 o 
  -9   8  13       29.82       28.66     21.35 o 
  -8   8  13        0.84       -9.95     17.44 o 
  -7   8  13       16.87       14.72     24.76 o 
  -6   8  13        0.01      -15.82     20.87 o 
  -5   8  13       19.18        3.84     13.16 o 
  -4   8  13       53.86       48.52     13.46 o 
  -3   8  13        2.86      -21.42     21.42 o 
  -2   8  13       19.98        5.69     28.88 o 
  -1   8  13        0.10       13.50     36.12 o 
   0   8  13        6.68        1.73     28.70 o 
   1   8  13       10.80       27.77    101.69 o 
 -12   9  13       19.44       61.64     34.85 o 
 -11   9  13        4.22       46.48     21.58 o 
 -10   9  13        4.24       -3.21     26.94 o 
  -9   9  13      158.17      116.80     21.70 o 
  -8   9  13      101.41       79.39     19.71 o 
  -7   9  13        0.25      -14.35     15.00 o 
  -6   9  13        4.09       -2.39     14.35 o 
  -5   9  13       65.06       37.40     14.18 o 
  -4   9  13       64.36       70.30     24.47 o 
  -3   9  13       11.98       45.56     42.49 o 
  -2   9  13       34.91       37.61     35.05 o 
  -1   9  13       20.05       17.82     68.76 o 
   0   9  13        0.82       28.22     50.17 o 
   1   9  13       11.16      -24.64     89.15 o 
 -11  10  13      200.63      220.54     32.57 o 
 -10  10  13      121.84      134.46     35.31 o 
  -9  10  13        0.36      -15.82     16.53 o 
  -8  10  13        1.05       -4.78     13.69 o 
  -7  10  13        0.99        3.18     13.38 o 
  -6  10  13        2.53        2.42     14.85 o 
  -5  10  13        2.58        7.72     20.06 o 
  -4  10  13       30.19        7.10     30.42 o 
  -3  10  13        0.01       12.33     20.80 o 
  -2  10  13       62.37       56.89     38.45 o 
  -1  10  13       76.21       64.16     47.88 o 
   0  10  13       23.22       68.09     57.79 o 
 -10  11  13       19.22       63.94     50.47 o 
  -9  11  13        2.94       47.53     22.50 o 
  -8  11  13        9.79        7.07     17.38 o 
  -7  11  13       20.78       -7.16     14.56 o 
  -6  11  13       91.86       89.73     26.05 o 
  -5  11  13       97.73       85.57     25.62 o 
  -4  11  13      142.14      134.85     34.72 o 
  -3  11  13      118.97       98.34     50.45 o 
  -2  11  13       97.12       82.49     52.29 o 
  -8  12  13        0.03        8.44     17.84 o 
  -7  12  13       13.34       21.51     22.18 o 
  -6  12  13        0.21       -4.68     23.94 o 
  -5  12  13        0.44        2.35     25.30 o 
  -4  12  13        7.76       14.82     46.36 o 
 -15   0  14      291.56      348.93     56.99 o 
 -14   0  14       83.63       39.30     43.25 o 
 -13   0  14      115.57      139.98     42.82 o 
 -12   0  14      157.45      179.65     51.49 o 
 -11   0  14       37.01       37.08     30.87 o 
 -10   0  14       22.52       25.34     34.28 o 
  -9   0  14      119.28      119.53     39.99 o 
  -8   0  14      315.97      273.40     46.87 o 
  -7   0  14      201.91      186.22     37.18 o 
  -6   0  14       19.33       14.74     24.22 o 
  -5   0  14      674.35      611.03     45.29 o 
  -4   0  14     1121.74     1253.14     77.50 o 
  -3   0  14       85.51       62.35     32.70 o 
  -2   0  14       73.88       34.94     34.49 o 
  -1   0  14      241.66      155.45     72.12 o 
   0   0  14       42.85       13.45     22.40 o 
   1   0  14       31.29       11.20     26.88 o 
   2   0  14       85.27       49.08     22.48 o 
 -15   1  14       47.43       24.52     26.31 o 
 -14   1  14      275.18      153.15     39.98 o 
 -13   1  14      340.48      311.89     38.54 o 
 -12   1  14      163.08      148.05     28.23 o 
 -11   1  14        5.35       14.74     24.78 o 
 -10   1  14       14.83       17.93     21.39 o 
  -9   1  14       11.60       12.96     19.82 o 
  -8   1  14      109.25       89.03     23.75 o 
  -7   1  14       47.96       26.18     22.20 o 
  -6   1  14      257.25      233.60     29.41 o 
  -5   1  14      210.49      198.67     25.55 o 
  -4   1  14       22.74       27.02     16.45 o 
  -3   1  14        9.14       -1.74     16.82 o 
  -2   1  14      214.24      192.79     37.14 o 
  -1   1  14       20.91       -3.46     16.35 o 
   0   1  14       20.91       18.26     17.13 o 
   1   1  14       89.26       67.13     21.53 o 
   2   1  14       60.81       64.93     22.26 o 
 -14   2  14       27.94        6.33     24.25 o 
 -13   2  14       92.03      104.51     34.34 o 
 -12   2  14       60.11       73.11     30.26 o 
 -11   2  14       89.36       81.93     24.12 o 
 -10   2  14      121.99      146.57     32.15 o 
  -9   2  14       69.05       53.04     20.80 o 
  -8   2  14       39.37       26.18     19.74 o 
  -7   2  14      118.37      116.69     23.35 o 
  -6   2  14      195.30      179.83     27.33 o 
  -5   2  14       98.00       87.15     23.47 o 
  -4   2  14       60.53       85.26     21.84 o 
  -3   2  14       16.71       25.01     17.72 o 
  -2   2  14       39.21      119.59     52.19 o 
  -1   2  14        3.39       -8.82     23.94 o 
   0   2  14        1.26       23.12     31.73 o 
   1   2  14       56.92       32.08     27.39 o 
   2   2  14      116.14       83.66     29.94 o 
 -14   3  14       20.11       26.31     30.44 o 
 -13   3  14        0.73      -15.57     22.33 o 
 -12   3  14       19.83       -2.22     21.63 o 
 -11   3  14       71.06       93.30     26.22 o 
 -10   3  14       48.18       10.39     20.50 o 
  -9   3  14       27.73       14.00     22.99 o 
  -8   3  14       42.31       42.61     27.29 o 
  -7   3  14       14.47        6.38     16.07 o 
  -6   3  14        0.17       10.09     18.52 o 
  -5   3  14        4.75       22.05     15.68 o 
  -4   3  14       33.23       58.49     19.38 o 
  -3   3  14       54.00       54.92     18.89 o 
  -2   3  14        5.39       46.02     64.73 o 
  -1   3  14        9.89       22.62     19.54 o 
   0   3  14       45.59      123.55    138.65 o 
   1   3  14       24.71       38.07     14.24 o 
   2   3  14        0.83       58.98     67.42 o 
 -14   4  14       38.07       29.42     28.89 o 
 -13   4  14        7.41        7.42     30.95 o 
 -12   4  14        0.01      -21.51     21.51 o 
 -11   4  14        0.88        9.71     22.13 o 
 -10   4  14       21.69       19.33     20.50 o 
  -9   4  14       16.02      -15.05     21.33 o 
  -8   4  14       15.51       33.64     31.40 o 
  -7   4  14       11.95        7.28     18.53 o 
  -6   4  14        0.40      -11.76     20.62 o 
  -5   4  14        2.18       -6.85     17.52 o 
  -4   4  14        4.36      -10.03     16.42 o 
  -3   4  14       18.86       17.97     16.77 o 
  -2   4  14        0.73       19.78     25.67 o 
  -1   4  14        9.92       55.01     40.84 o 
   0   4  14       38.18       -5.14     14.48 o 
   1   4  14        6.14      -15.81     29.57 o 
   2   4  14        0.24      -36.36     36.36 o 
 -14   5  14        0.36      -22.48     24.68 o 
 -13   5  14        5.97       29.10     23.61 o 
 -12   5  14        6.51      -14.60     43.25 o 
 -11   5  14        1.52       25.43     20.71 o 
 -10   5  14       10.92       13.33     24.04 o 
  -9   5  14        0.69       -8.81     21.21 o 
  -8   5  14        1.51        9.06     18.95 o 
  -7   5  14        1.27       -6.45     15.10 o 
  -6   5  14       68.58       39.78     22.92 o 
  -5   5  14      146.50      141.60     20.35 o 
  -4   5  14        2.07       -4.73     16.22 o 
  -3   5  14        0.78       -8.33     18.10 o 
  -2   5  14       88.92       55.13     18.22 o 
  -1   5  14        7.92       60.55     49.96 o 
   0   5  14       14.55      -14.78     42.56 o 
   1   5  14       40.37       45.78     50.40 o 
 -13   6  14       17.12       41.74     24.75 o 
 -12   6  14       87.66       71.53     28.86 o 
 -11   6  14       85.67      108.60     33.20 o 
 -10   6  14        7.05       11.89     27.23 o 
  -9   6  14        3.77        2.09     16.85 o 
  -8   6  14       91.51       70.45     25.13 o 
  -7   6  14       59.46       59.46     18.11 o 
  -6   6  14        1.15       19.84     22.66 o 
  -5   6  14       10.92       17.72     14.60 o 
  -4   6  14       35.52       39.39     20.90 o 
  -3   6  14        0.68       -7.41     14.36 o 
  -2   6  14       81.03       47.23     16.25 o 
  -1   6  14       91.61       69.83     42.60 o 
   0   6  14        9.80       15.68     43.90 o 
   1   6  14       21.40      107.86     36.96 o 
 -13   7  14       39.92        6.89     31.73 o 
 -12   7  14       18.99       31.63     22.94 o 
 -11   7  14       44.90       48.84     24.50 o 
 -10   7  14       95.62       47.33     20.79 o 
  -9   7  14       34.13       42.78     21.31 o 
  -8   7  14       57.95       44.99     24.01 o 
  -7   7  14        8.32       15.71     15.78 o 
  -6   7  14        4.15       -0.92     13.46 o 
  -5   7  14        1.40       17.85     21.31 o 
  -4   7  14        7.98       -0.99     13.32 o 
  -3   7  14       42.49       23.35     22.38 o 
  -2   7  14       86.45      114.10     46.46 o 
  -1   7  14       13.75      -21.50     45.69 o 
   0   7  14       16.05       33.60     85.11 o 
 -12   8  14       21.23       15.80     21.17 o 
 -11   8  14       75.80      117.83     35.82 o 
 -10   8  14      252.58      240.20     36.82 o 
  -9   8  14      132.28      125.04     25.07 o 
  -8   8  14       77.03       92.94     33.87 o 
  -7   8  14       64.90       80.87     21.87 o 
  -6   8  14       46.38       45.21     15.23 o 
  -5   8  14       47.95       36.56     21.39 o 
  -4   8  14       99.95       90.22     37.95 o 
  -3   8  14      186.53      248.53     57.79 o 
  -2   8  14      159.01       90.82     67.84 o 
  -1   8  14       39.34       37.63     53.31 o 
   0   8  14        5.70      -56.44     97.21 o 
 -11   9  14       70.91       59.33     27.49 o 
 -10   9  14      131.17      117.12     24.37 o 
  -9   9  14      203.41      151.33     27.67 o 
  -8   9  14      147.28       99.18     24.51 o 
  -7   9  14      105.99       61.79     26.75 o 
  -6   9  14       93.20       90.28     21.82 o 
  -5   9  14       91.81       39.31     19.20 o 
  -4   9  14      117.65       39.97     62.69 o 
  -3   9  14      102.06       81.66     40.56 o 
  -2   9  14      102.87      146.94     54.25 o 
  -1   9  14       59.45       12.99     51.07 o 
 -10  10  14       17.90       33.92     24.69 o 
  -9  10  14        0.57        2.52     18.11 o 
  -8  10  14       27.92       24.36     19.85 o 
  -7  10  14       62.03       48.23     19.52 o 
  -6  10  14      100.12      109.29     34.77 o 
  -5  10  14       51.58       87.73     52.28 o 
  -4  10  14       69.57       69.55     49.39 o 
  -3  10  14       54.79       89.63     51.07 o 
  -7  11  14        9.90       29.95     37.78 o 
  -6  11  14        0.30      -22.01     22.01 o 
  -5  11  14       12.43       -2.84     32.93 o 
 -14   1  15      100.40       61.06     28.28 o 
 -13   1  15       22.12       22.83     30.55 o 
 -12   1  15       31.20        3.70     22.56 o 
 -11   1  15        2.63      -21.55     21.55 o 
 -10   1  15       35.98       43.04     30.56 o 
  -9   1  15       21.72       38.42     22.77 o 
  -8   1  15       12.72        8.39     19.59 o 
  -7   1  15        0.33        7.19     22.03 o 
  -6   1  15       56.98       46.12     23.47 o 
  -5   1  15      237.20      190.81     26.74 o 
  -4   1  15       75.04       22.05     21.46 o 
  -3   1  15        0.81        8.28     17.04 o 
  -2   1  15       25.93       57.11     27.04 o 
  -1   1  15       24.39        9.54     40.23 o 
   0   1  15        0.31       12.17     24.02 o 
   1   1  15        2.93       44.45     46.49 o 
 -14   2  15       63.07       74.17     31.87 o 
 -13   2  15      122.56       79.29     29.97 o 
 -12   2  15       89.43       63.72     36.64 o 
 -11   2  15       18.73       16.42     22.51 o 
 -10   2  15       34.54       49.98     24.79 o 
  -9   2  15       10.06        3.62     19.34 o 
  -8   2  15       62.06       37.75     23.89 o 
  -7   2  15      154.07      170.32     24.22 o 
  -6   2  15       50.42       20.00     19.71 o 
  -5   2  15        1.09        1.46     15.66 o 
  -4   2  15       12.16       -6.40     17.60 o 
  -3   2  15       21.82       42.23     26.96 o 
  -2   2  15      103.95       99.13     32.66 o 
  -1   2  15       80.16      149.53     70.78 o 
   0   2  15      100.93       50.00     36.47 o 
 -13   3  15        2.38        7.21     23.43 o 
 -12   3  15       29.42       42.99     25.84 o 
 -11   3  15       17.43       26.67     28.22 o 
 -10   3  15        4.68        8.35     22.58 o 
  -9   3  15       15.10      -16.10     19.20 o 
  -8   3  15       18.01       23.72     21.88 o 
  -7   3  15        0.10       18.51     17.87 o 
  -6   3  15        0.09      -19.12     22.76 o 
  -5   3  15        0.07       -4.70     15.42 o 
  -4   3  15       16.36       39.40     20.70 o 
  -3   3  15        0.60      -23.62     23.62 o 
  -2   3  15        8.71       -7.08     21.95 o 
  -1   3  15       52.62       94.88     47.89 o 
   0   3  15       11.69       -7.78     14.81 o 
 -13   4  15       95.67       62.35     31.70 o 
 -12   4  15      117.41       86.30     26.23 o 
 -11   4  15      171.65      150.02     28.24 o 
 -10   4  15      531.01      541.94     43.58 o 
  -9   4  15      502.88      552.74     77.07 o 
  -8   4  15      316.94      328.45     49.75 o 
  -7   4  15      194.39      168.96     26.46 o 
  -6   4  15      152.01      129.59     21.59 o 
  -5   4  15      222.36      218.59     35.43 o 
  -4   4  15      114.39       66.11     20.82 o 
  -3   4  15      164.71      175.59     28.19 o 
  -2   4  15      271.00      327.08     34.98 o 
  -1   4  15      147.92      111.41     74.36 o 
   0   4  15       36.05      -49.28     49.28 o 
 -13   5  15        1.06       23.21     23.93 o 
 -12   5  15       23.39       39.42     31.12 o 
 -11   5  15        9.38        3.07     20.33 o 
 -10   5  15        0.08        5.43     29.80 o 
  -9   5  15        2.88      -17.15     21.40 o 
  -8   5  15        4.78       17.07     20.81 o 
  -7   5  15        0.83       25.00     22.08 o 
  -6   5  15        3.07        6.52     21.43 o 
  -5   5  15        0.57       37.03     19.01 o 
  -4   5  15        8.18       25.33     23.81 o 
  -3   5  15        1.91       11.37     14.00 o 
  -2   5  15        0.05       33.60     39.87 o 
  -1   5  15       21.88      142.01     58.68 o 
 -12   6  15       31.15       16.49     21.68 o 
 -11   6  15       83.46       81.50     41.44 o 
 -10   6  15       75.92       76.00     28.65 o 
  -9   6  15       71.55       85.16     23.99 o 
  -8   6  15       63.98       57.03     23.38 o 
  -7   6  15      138.00      141.75     22.08 o 
  -6   6  15      136.61      102.82     33.10 o 
  -5   6  15       95.64       88.69     19.77 o 
  -4   6  15       51.42       46.19     22.95 o 
  -3   6  15       45.52       28.01     33.10 o 
  -2   6  15       48.14      111.54     58.24 o 
  -1   6  15       59.49      172.92     63.16 o 
 -11   7  15       10.85       25.91     29.52 o 
 -10   7  15        8.12       22.25     20.40 o 
  -9   7  15        0.08        0.18     21.56 o 
  -8   7  15        0.03       12.94     21.75 o 
  -7   7  15        0.37      -10.76     24.25 o 
  -6   7  15        1.51      -22.22     23.58 o 
  -5   7  15        6.02       13.17     17.36 o 
  -4   7  15       15.23       -7.87     17.69 o 
  -3   7  15       18.17        8.51     82.43 o 
  -2   7  15        0.66       -0.45     43.45 o 
 -10   8  15        2.23      -20.60     20.60 o 
  -9   8  15        5.18      -20.89     24.32 o 
  -8   8  15        7.29        5.46     20.63 o 
  -7   8  15        0.90       -2.30     14.72 o 
  -6   8  15        3.46       -7.69     16.88 o 
  -5   8  15        2.08       13.71     18.06 o 
  -4   8  15        2.76       24.43     35.14 o 
  -3   8  15        3.10       21.05     91.83 o 
  -9   9  15       12.05       21.10     21.27 o 
  -8   9  15       32.48       46.57     25.68 o 
  -7   9  15        3.15      -15.19     18.88 o 
  -6   9  15        0.21       18.49     37.77 o 
  -5   9  15        9.75        6.53     37.98 o 
  -4   9  15       12.13        1.24     32.77 o 
 -13   0  16      125.70       75.15     50.19 o 
 -12   0  16        5.33      -14.03     32.27 o 
 -11   0  16       17.70      -34.69     56.34 o 
 -10   0  16       33.71       46.18     32.93 o 
  -9   0  16        2.37       38.27     37.18 o 
  -8   0  16       13.69       64.42     56.44 o 
  -7   0  16      495.97      534.84     61.54 o 
  -6   0  16      808.38      727.86     68.77 o 
  -5   0  16      286.02      214.97     63.66 o 
  -4   0  16       60.78       91.58     73.69 o 
  -3   0  16       53.65       89.15     75.71 o 
  -2   0  16        1.65       -9.41     36.73 o 
  -1   0  16        1.15      -75.71     75.71 o 
 -13   1  16      121.67       77.29     35.35 o 
 -12   1  16       58.51       43.68     28.26 o 
 -11   1  16        0.83       20.52     22.38 o 
 -10   1  16        7.95        1.81     29.55 o 
  -9   1  16       91.12       94.82     26.76 o 
  -8   1  16       90.09       84.05     23.73 o 
  -7   1  16      191.07      181.26     36.61 o 
  -6   1  16      402.81      381.10     37.05 o 
  -5   1  16      272.52      283.79     40.28 o 
  -4   1  16       80.34       54.63     25.08 o 
  -3   1  16       42.74       46.17     53.31 o 
  -2   1  16       61.24      151.43    131.70 o 
 -12   2  16       12.89      -17.40     25.23 o 
 -11   2  16       10.70       21.54     23.99 o 
 -10   2  16        6.73       30.57     24.50 o 
  -9   2  16        5.33        1.68     24.03 o 
  -8   2  16        3.22        2.95     19.18 o 
  -7   2  16        8.19       -6.29     18.06 o 
  -6   2  16       54.31       38.93     22.31 o 
  -5   2  16       10.42       21.00     19.68 o 
  -4   2  16       25.81       39.45     25.07 o 
  -3   2  16       35.09      220.11    235.18 o 
  -2   2  16       25.03       23.38     34.17 o 
 -12   3  16       31.71       23.73     23.58 o 
 -11   3  16      109.62       84.38     41.68 o 
 -10   3  16       72.07       58.85     26.57 o 
  -9   3  16       15.99       19.89     20.51 o 
  -8   3  16        7.28        2.99     22.56 o 
  -7   3  16        1.05      -17.10     22.05 o 
  -6   3  16        0.29      -10.96     20.36 o 
  -5   3  16       12.98       12.41     17.43 o 
  -4   3  16       27.36       20.39     26.33 o 
  -3   3  16        2.82       -4.35     23.37 o 
  -2   3  16        4.15       45.44     47.21 o 
 -12   4  16        0.89       -6.40     41.26 o 
 -11   4  16        5.16      -22.48     22.48 o 
 -10   4  16        0.06       -1.38     25.22 o 
  -9   4  16       17.55       58.46     56.33 o 
  -8   4  16       14.91       19.99     25.88 o 
  -7   4  16        1.28       -2.32     19.23 o 
  -6   4  16        0.08       -1.32     21.86 o 
  -5   4  16        8.49       -8.20     17.24 o 
  -4   4  16        3.03      -24.95     24.95 o 
  -3   4  16        0.15      -13.47     25.44 o 
  -2   4  16        3.69      142.01     57.79 o 
 -11   5  16        6.09        0.00     23.73 o 
 -10   5  16        8.17       -5.72     22.12 o 
  -9   5  16       10.33       28.49     25.13 o 
  -8   5  16        2.41       23.18     25.53 o 
  -7   5  16        0.33      -10.73     19.90 o 
  -6   5  16       32.72      -13.36     23.59 o 
  -5   5  16       35.54       37.12     19.02 o 
  -4   5  16       15.19      -32.85     35.93 o 
  -3   5  16        0.86      155.45     63.61 o 
 -10   6  16       25.59       32.10     30.85 o 
  -9   6  16       10.64       25.16     33.26 o 
  -8   6  16        2.44        9.61     19.33 o 
  -7   6  16       38.46       35.84     23.88 o 
  -6   6  16       41.00       27.07     25.42 o 
  -5   6  16       12.28        3.09     15.16 o 
  -4   6  16       17.17      -11.61     37.30 o 
  -9   7  16       40.74       54.65     92.73 o 
  -8   7  16       62.28      134.75     46.85 o 
  -7   7  16       68.93       50.56     18.96 o 
  -6   7  16       33.66       27.86     29.10 o 
  -5   7  16        7.37       -4.76     20.20 o 
 -11   1  17        6.35       37.15     34.10 o 
 -10   1  17        8.54       23.10     31.58 o 
  -9   1  17       16.65       60.64     24.81 o 
  -8   1  17        8.51        6.35     22.70 o 
  -7   1  17       12.61       88.65     52.04 o 
  -6   1  17        0.33       15.84     21.78 o 
  -5   1  17        6.43       -5.56     23.98 o 
  -4   1  17       12.51       19.66     28.60 o 
 -10   2  17        0.78      -14.49     25.20 o 
  -9   2  17       25.12       49.98     26.81 o 
  -8   2  17        0.07      -24.82     25.83 o 
  -7   2  17        6.46       24.09     23.33 o 
  -6   2  17       13.80       39.35     24.55 o 
  -5   2  17        0.09       80.20     30.52 o 
 -10   3  17      199.60      163.28     33.73 o 
  -9   3  17       74.85       87.58     32.47 o 
  -8   3  17       10.31       29.27     24.87 o 
  -7   3  17       62.47       86.19     41.96 o 
  -6   3  17        5.45       55.63     24.69 o 
  -5   3  17       14.75       48.85     22.32 o 
  -9   4  17       41.77       56.41     41.91 o 
  -8   4  17        4.08       66.15     40.24 o 
  -7   4  17        1.20       55.47     27.42 o 
  -6   4  17       18.00       40.01     34.92 o 
                                                 
